# Supplementary material for: Unravelling the molecular mechanism underlying drought stress response in chickpea via integrated multi-omics analysis
Source: Front Plant Sci. 2023 May 23;14:1156606. doi: 10.3389/fpls.2023.1156606 (PMC10242046; doi:10.3389/fpls.2023.1156606)
Supplement: Supplementary file 2 [file Table_1.xlsx]

## Sheet: table 1
Table S1. Summary of sequenced reads obtained for drought-tolerant (DT) and drought-sensitive (DS) chickpea genotypes for control (C) and drought stressed (D) samples.
		QC			Mapping
File name	Replicates	Total No. of reads	Total No. of HQ reads	% of HQ reads	Mapped reads	Over all mapping rate
DT(C)	R1	12637047	12593013	99.6515	12377851	0.983
	R2	11729309	11689920	99.6642	11505908	0.984
DT(D)	R1	15491495	15427922	99.5896	15146659	0.982
	R2	13481915	13429025	99.6077	13204452	0.983
DS(C)	R1	13148120	13096877	99.6103	12872640	0.983
	R2	14269235	14209988	99.5848	13982918	0.984
DS(D)	R1	11951861	11906465	99.6202	11707707	0.983
	R2	14126455	14072578	99.6186	13813687	0.982
