# Supplementary material for: Unravelling the molecular mechanism underlying drought stress response in chickpea via integrated multi-omics analysis
Source: Front Plant Sci. 2023 May 23;14:1156606. doi: 10.3389/fpls.2023.1156606 (PMC10242046; doi:10.3389/fpls.2023.1156606)
Supplement: Supplementary file 3 [file Table_2.xlsx]

## Sheet: FPKM-matrix
Table S2. Summary of FPKM values of drought-tolerant (DT) and drought-sensitive (DS) chickpea genotypes for control (C) and drought stressed (D) samples.
		FPKM
Test-IDs	genes	DT(C)	DT(D)	DS(C)	DS(D)
XLOC_000001	-	1.14059	2.7511	2.65639	0.457289
XLOC_000002	-	2.03515	3.55617	2.30009	2.14806
XLOC_000003	-	230.512	113.893	178.171	202.993
XLOC_000004	-	123.566	110.652	61.3073	42.7064
XLOC_000005	-	143.87	134.682	99.3725	74.7361
XLOC_000006	-	104.763	109.027	76.1068	125.41
XLOC_000007	-	64.9794	65.2207	84.9223	68.0037
XLOC_000008	-	0	80.5136	0	212.977
XLOC_000009	Ca_28062	0	0	0	0
XLOC_000010	-	2.83994	0	4.38419	2.25083
XLOC_000011	Ca_28125	4.20287	8.22494	1.76315	8.44134
XLOC_000012	-	11.2572	4.23957	18.5381	4.95896
XLOC_000013	-	49.3522	51.6513	30.0429	52.8348
XLOC_000014	Ca_28103	0	0	0	0
XLOC_000015	Ca_28110	0	0	0	0
XLOC_000016	Ca_28260	0	0	0	0
XLOC_000017	Ca_28233	0	0	0	1.52607
XLOC_000018	Ca_28197	0.0666861	0.112949	0.18941	0
XLOC_000019	-	2.15918	2.02843	1.56054	1.86845
XLOC_000020	-	2.84797	3.86213	2.65371	4.61322
XLOC_000021	Ca_27990	0	0	0	0
XLOC_000022	Ca_28234	0	0	0	0
XLOC_000023	Ca_28254	0	0	0	0
XLOC_000024	Ca_28192	0	0	0	0
XLOC_000025	Ca_27742	0	0	0	0
XLOC_000026	Ca_27743	0	0	0	0
XLOC_000027	Ca_27676	0	0	0	0
XLOC_000028	Ca_27677	0	0	0	0
XLOC_000029	Ca_27858	0	0	0	0
XLOC_000030	-	14.1742	6.73809	12.3539	14.0202
XLOC_000031	Ca_28071	0	0	0	0
XLOC_000032	Ca_27884	12.9762	17.4328	23.6072	19.7053
XLOC_000033	Ca_28146	0	0	0	0
XLOC_000034	Ca_28184	0	0	0	0
XLOC_000035	Ca_27948	0	0	0	0
XLOC_000036	Ca_27922	8.9413	6.90965	10.8684	8.92771
XLOC_000037	Ca_27892	0	0	0	0
XLOC_000038	Ca_28135	0	0	0	0
XLOC_000039	Ca_28237	0.741689	0.103585	0	0.2518
XLOC_000040	Ca_28126	0	0.0925901	0	0
XLOC_000041	Ca_28097	0	0	0	0
XLOC_000042	Ca_27963	0	0	0	0
XLOC_000043	Ca_27992	0	0	0	0
XLOC_000044	Ca_27644	0	0	0	0
XLOC_000045	Ca_27645	0	0	0	0
XLOC_000046	Ca_28255	35.1744	37.4198	24.442	34.4427
XLOC_000047	-	2.4547	0.216906	0.542512	0.0793905
XLOC_000048	Ca_27911	0.375739	0.470087	0.296914	0.427111
XLOC_000049	-	31.021	28.4059	53.4298	31.5743
XLOC_000050	Ca_27871	541.417	571.529	779.725	426.741
XLOC_000051	Ca_27926	0	0	0	0
XLOC_000052	Ca_27888	2.46261	1.61809	2.69644	2.57573
XLOC_000053	Ca_27928	0	0	0	0
XLOC_000054	Ca_28026	0.684909	0.880536	1.05554	2.0681
XLOC_000055	Ca_27916	0	0	0	0
XLOC_000056	Ca_28253	0	0	0	0
XLOC_000057	Ca_27974	0	0	0	0
XLOC_000058	-	0.997734	3.4837	2.50219	1.36562
XLOC_000059	Ca_27524	7.12502	5.95139	4.02934	8.48885
XLOC_000060	Ca_27525	0.847275	2.51301	4.06369	2.50765
XLOC_000061	Ca_28143	0.541543	0.344985	0.153971	0.277901
XLOC_000062	Ca_27993	0.156645	0.472664	0.424102	0.454464
XLOC_000063	Ca_27865	0	0	0	0
XLOC_000064	Ca_28070	19.7152	14.9877	15.7414	17.1525
XLOC_000065	-	35.0704	33.3872	29.845	35.5535
XLOC_000066	Ca_28089	0	0	0	0
XLOC_000067	Ca_27750	0	0	0	0
XLOC_000068	Ca_27751	379.194	395.975	552.822	274.231
XLOC_000069	Ca_28249	0	0	0	0
XLOC_000070	Ca_28113	11.9145	13.3594	8.11819	7.30523
XLOC_000071	Ca_27868	0.0642798	0	0	0
XLOC_000072	Ca_28084	0	0	0	0
XLOC_000073	Ca_28185	0	0	0	0
XLOC_000074	Ca_28268	11.0356	9.94894	15.257	20.1325
XLOC_000075	Ca_28046	0	0	0	0
XLOC_000076	Ca_27806	0.167584	0.0449277	0	0.0132205
XLOC_000077	Ca_27807	0	0	0	0
XLOC_000078	Ca_27905	0	0	0	0
XLOC_000079	Ca_28216	0.121189	0.585825	0.072051	0.177569
XLOC_000080	-	4.19576	18.6585	19.2518	5.47523
XLOC_000081	-	5.01255	5.19569	5.27939	5.22849
XLOC_000082	-	6.836	5.0871	1.79608	4.25436
XLOC_000083	-	8.38464	1.44717	10.3961	3.57551
XLOC_000084	Ca_28009	3.84854	2.83013	3.36064	2.60263
XLOC_000085	Ca_27971	8.12532	8.39219	3.80768	7.40049
XLOC_000086	Ca_27912	0.58861	0.227296	0.285395	0.518492
XLOC_000087	Ca_28006	0	0	0	0
XLOC_000088	Ca_28263	90.1546	100.552	90.5791	88.051
XLOC_000089	Ca_27528	0	0	0	0
XLOC_000090	Ca_27529	0	0	0	0
XLOC_000091	Ca_27895	0	0	0	0
XLOC_000092	-	0	1.12476	2.33028	4.57487
XLOC_000093	Ca_28056	7.57424	9.45965	6.88873	12.4948
XLOC_000094	Ca_27812	31.7938	30.4711	33.6318	48.1394
XLOC_000095	Ca_27813	0	0	0	0
XLOC_000096	Ca_27893	34.0623	26.3766	27.2243	15.6476
XLOC_000097	Ca_27966	0	0	0	0
XLOC_000098	Ca_28203	0	0	0	0
XLOC_000099	Ca_27914	0	0	0	0
XLOC_000100	Ca_28248	0	0	0	0
XLOC_000101	Ca_28169	0	0	0	0
XLOC_000102	Ca_27653	0	0	0	0
XLOC_000103	Ca_27652	0.0786498	0.20599	0	0
XLOC_000104	-	3.53146	2.81056	1.40488	2.67011
XLOC_000105	Ca_28064	66.3318	41.3169	71.699	37.4633
XLOC_000106	Ca_27728	0.0874024	0.142432	0.166259	0.238301
XLOC_000107	Ca_27729	0	0.175234	0.0658022	0.188719
XLOC_000108	Ca_27973	0	0	0	0
XLOC_000109	Ca_27556	244.235	268.032	522.192	223.846
XLOC_000110	Ca_27557	103.003	73.3523	52.3739	30.3184
XLOC_000111	Ca_27828	148.824	77.2365	128.577	50.2803
XLOC_000112	Ca_27829	3.00506	4.85153	3.61929	3.29254
XLOC_000113	Ca_27726	77.7466	67.3423	78.3718	64.591
XLOC_000114	Ca_27727	0.689821	0.621626	0.150905	0.756716
XLOC_000115	Ca_28066	18.4475	25.6731	11.464	22.354
XLOC_000116	Ca_28151	5.79544	5.98936	8.57384	6.0603
XLOC_000117	Ca_27439,Ca_27440	8.41194	9.59576	5.87993	8.33055
XLOC_000118	Ca_27441	13.1039	17.4989	13.9885	14.0586
XLOC_000119	-	12.767	17.3943	9.4011	12.7331
XLOC_000120	Ca_28138	0	0	0	0
XLOC_000121	Ca_28257	2.57243	1.85361	0.537481	1.49333
XLOC_000122	Ca_27746	47.5907	68.3374	114.249	106.326
XLOC_000123	Ca_27747	0.354331	0.527145	0.102471	0.216969
XLOC_000124	Ca_27640	0	0	0	0
XLOC_000125	Ca_27641	0	0	0	0
XLOC_000126	Ca_27980	49.1764	117.628	100.322	89.3274
XLOC_000127	Ca_28266	5.60842	6.34078	3.69917	5.59362
XLOC_000128	-	6.40438	4.25946	15.5398	7.23557
XLOC_000129	Ca_28087	0	0	0	0
XLOC_000130	Ca_27936	9.59571	9.80902	6.49882	10.6641
XLOC_000131	-	5.35321	13.5379	12.82	12.3324
XLOC_000132	Ca_27312	0	0	0	0
XLOC_000133	Ca_27310	10.118	9.20153	7.57572	9.07227
XLOC_000134	Ca_27311	0.53744	0.263173	0.225087	0.60497
XLOC_000135	-	8.7657	9.24624	8.85243	9.47773
XLOC_000136	Ca_27690	0	0	0	0
XLOC_000137	Ca_27691	50.4778	59.6534	43.045	51.3818
XLOC_000138	-	0.965767	1.33829	2.45113	1.99686
XLOC_000139	Ca_27401	0	0	0	0
XLOC_000140	Ca_27402	0.964492	0.996478	0.235956	0.497792
XLOC_000141	Ca_27400	0	0	0	0
XLOC_000142	Ca_28165	0	0	0	0
XLOC_000143	Ca_00001	0.0772384	0	0	0
XLOC_000144	Ca_00002	0	0	0	0
XLOC_000145	Ca_00003	47.908	37.8071	52.6928	36.2355
XLOC_000146	Ca_00006	33.8909	35.7693	29.0607	28.1501
XLOC_000147	Ca_00007	31.3653	27.2083	22.4583	35.9175
XLOC_000148	Ca_00010	44.9755	47.9712	42.2178	47.5811
XLOC_000149	Ca_00011	18.873	17.7599	23.2077	15.5161
XLOC_000150	Ca_00012	51.9556	48.8119	55.5862	45.0241
XLOC_000151	Ca_00013	0.298981	0.230219	0.33306	0.055061
XLOC_000152	Ca_00014	10.6028	7.30022	7.19054	10.1686
XLOC_000153	Ca_00015	0.0705579	0.226646	0.0406473	0.148813
XLOC_000154	Ca_00016	9.00639	5.82606	5.27754	10.8158
XLOC_000155	Ca_00017	11.4524	11.325	12.0027	13.2427
XLOC_000156	Ca_00019	410.77	364.347	487.06	312.017
XLOC_000157	Ca_00020	0.0428542	0.055553	0	0.0409512
XLOC_000158	Ca_00022	4.08957	6.44914	8.40363	7.83562
XLOC_000159	Ca_00024	21.1245	16.9992	16.87	9.66966
XLOC_000160	Ca_00025	0.461247	0.441321	0.364257	0.444271
XLOC_000161	Ca_00028	66.6547	75.8139	59.2822	56.6353
XLOC_000162	Ca_00031	7.01928	6.59039	7.8088	7.0825
XLOC_000163	Ca_00033	12.7195	12.7279	8.31902	12.0016
XLOC_000164	Ca_00035	20.3013	24.0708	26.5067	18.5004
XLOC_000165	Ca_00038	48.1813	46.8759	37.9769	40.54
XLOC_000166	Ca_00039	22.6909	30.6459	25.448	32.4593
XLOC_000167	Ca_00041	23.2021	20.5264	24.0079	19.5182
XLOC_000168	Ca_00043	0	0	0.0405277	0
XLOC_000169	Ca_00046	2.43156	2.37493	1.58344	0.865306
XLOC_000170	Ca_00049	25.7878	32.1604	29.0383	30.9632
XLOC_000171	Ca_00051	1.13176	1.12399	0.57029	0.960284
XLOC_000172	Ca_00054	24.1885	26.7454	19.3256	19.9998
XLOC_000173	-	6.35992	7.44339	8.99102	6.71484
XLOC_000174	Ca_00058	21.0215	19.8949	13.0778	17.2216
XLOC_000175	Ca_00060	25.7706	24.4787	24.2797	29.0913
XLOC_000176	Ca_00063	37.1507	50.2118	39.6427	39.7449
XLOC_000177	Ca_00064	30.8637	29.0427	19.5496	28.0475
XLOC_000178	Ca_00065	14.784	13.5567	9.08158	18.2004
XLOC_000179	Ca_00066	11.7607	10.068	9.01842	9.35915
XLOC_000180	Ca_00068	0.952481	0.492615	1.21524	1.29509
XLOC_000181	Ca_00071	1.10454	0.861446	1.80748	1.25813
XLOC_000182	Ca_00073	0	0.10418	0	0
XLOC_000183	Ca_00075	11.8835	11.6927	6.76939	11.635
XLOC_000184	Ca_00077	2.34057	4.20469	2.08004	3.64486
XLOC_000185	Ca_00080	17.5497	15.9526	13.5469	19.5102
XLOC_000186	Ca_00081	12.5233	13.6881	12.7582	15.9164
XLOC_000187	Ca_00082	0.13484	0.0955328	0.0701824	0.0778391
XLOC_000188	Ca_00083	19.6701	26.8806	19.3019	16.1372
XLOC_000189	Ca_00084	16.2665	15.8513	20.0079	18.4118
XLOC_000190	Ca_00086	1.74722	1.36389	0.774728	1.50575
XLOC_000191	Ca_00087	5.20288	5.70835	4.11135	4.47995
XLOC_000192	Ca_00088	47.1192	41.9116	44.3672	58.3317
XLOC_000193	Ca_00089	9.69006	9.94822	13.4515	10.3351
XLOC_000194	Ca_00090	37.3501	37.1636	45.8624	37.1823
XLOC_000195	Ca_00093	0.312423	0.287526	0.262779	0.134746
XLOC_000196	Ca_00095	11.3797	12.6229	9.0931	16.5225
XLOC_000197	Ca_00104	232.18	249.261	288.988	206.719
XLOC_000198	Ca_00104	81.68	79.4349	95.1964	47.0955
XLOC_000199	Ca_00106	6.21722	7.09292	7.05053	5.55676
XLOC_000200	Ca_00107	2.5502	2.78959	3.94507	4.13578
XLOC_000201	Ca_00108	0	0.0164881	0.0230532	0
XLOC_000202	Ca_00112	4.0541	2.96059	3.21866	0.966634
XLOC_000203	Ca_00114	27.7262	69.694	57.9929	41.6781
XLOC_000204	Ca_00116	111.624	102.576	120.37	99.0449
XLOC_000205	Ca_00118	0.522598	0.400645	0.23899	0.548783
XLOC_000206	Ca_00120	3.00597	1.94834	3.35041	0.60319
XLOC_000207	Ca_00123	10.2804	9.79956	18.9589	12.6174
XLOC_000208	Ca_00126	1.62384	1.69022	2.18231	0.920438
XLOC_000209	-	25.612	27.1034	24.8244	29.471
XLOC_000210	Ca_00128	31.897	41.204	25.1384	32.5995
XLOC_000211	Ca_00129	21.9853	21.0402	14.5763	20.7229
XLOC_000212	Ca_00130	62.566	49.3062	61.6252	55.4844
XLOC_000213	Ca_00131	1.60863	3.24697	1.70032	1.13743
XLOC_000214	Ca_00132	102.336	93.5999	166.15	117.436
XLOC_000215	Ca_00136	138.367	32.1175	79.1092	21.3529
XLOC_000216	Ca_00138,Ca_00139	26.5629	37.091	21.0544	26.3712
XLOC_000217	Ca_00140	4.35067	5.02437	4.93895	8.65532
XLOC_000218	Ca_00142	22.0257	4.75906	4.36556	2.13416
XLOC_000219	Ca_00143	1589.03	318.906	999.939	283.183
XLOC_000220	Ca_00144	35.2796	44.6119	25.5813	21.3042
XLOC_000221	Ca_00146	26.8533	23.6375	25.311	20.1204
XLOC_000222	-	21.5655	20.3655	20.644	18.78
XLOC_000223	Ca_00147	0	0	0.0271326	0
XLOC_000224	Ca_00149	5.71785	5.12226	3.35763	5.03841
XLOC_000225	Ca_00152	0	0.0824367	0	0.0754623
XLOC_000226	Ca_00155	11.8878	10.0748	8.42891	12.0148
XLOC_000227	Ca_00156	57.8875	61.1557	61.5968	58.5816
XLOC_000228	Ca_00159	10.8493	9.46618	7.69195	9.39278
XLOC_000229	Ca_00161	35.4115	36.6202	28.0469	31.0189
XLOC_000230	Ca_00163	0	0	0	0
XLOC_000231	Ca_00166	0	0.0312564	0.0369871	0.0403834
XLOC_000232	Ca_00167	0.345632	0.515626	0.178732	0.488276
XLOC_000233	Ca_00169	13.6036	14.2758	11.2896	11.3477
XLOC_000234	-	4.29588	3.40441	1.75102	4.45836
XLOC_000235	Ca_00172	19.1764	14.0196	13.14	13.3688
XLOC_000236	Ca_00173	33.0025	36.1349	31.6515	26.7245
XLOC_000237	Ca_00174	9.87559	10.8275	7.43154	9.05025
XLOC_000238	Ca_00178	20.2947	22.1344	15.19	21.0776
XLOC_000239	Ca_00179	24.5776	7.24379	17.5309	7.26993
XLOC_000240	Ca_00181	17.6888	26.7223	13.0023	17.2082
XLOC_000241	Ca_00182	9.25975	7.05227	7.59882	8.50934
XLOC_000242	Ca_00183	0	0	0	0
XLOC_000243	Ca_00186	14.9348	16.8722	19.2614	19.2015
XLOC_000244	Ca_00187	13.6919	12.4848	21.0852	12.2181
XLOC_000245	Ca_00188	13.3286	10.6561	6.76269	8.72422
XLOC_000246	Ca_00189	44.3316	40.4047	36.6022	41.0569
XLOC_000247	Ca_00191	0.0343791	0.162647	0.0641091	0.0233419
XLOC_000248	Ca_00192	11.5288	11.7702	13.5213	12.2836
XLOC_000249	Ca_00194	94.2183	85.6105	88.1072	55.9654
XLOC_000250	Ca_00195	12.839	9.05295	13.8784	3.77577
XLOC_000251	Ca_00196	10.0401	1.08691	24.8532	5.31407
XLOC_000252	Ca_00197	0	0	0	0
XLOC_000253	Ca_00199	0	0	0	0
XLOC_000254	Ca_00200	0	0	0	0
XLOC_000255	Ca_00201,Ca_00204	196.24	188.14	331.864	252.423
XLOC_000256	Ca_00207	2.96064	2.59199	1.74106	2.34269
XLOC_000257	Ca_00208	0	0	0	0
XLOC_000258	Ca_00209	0	0	0	0
XLOC_000259	Ca_00210	1.7036	2.50862	1.66889	2.93979
XLOC_000260	Ca_00214	28.9285	9.2268	6.31672	9.06703
XLOC_000261	Ca_00218	7.98309	7.76032	4.66037	7.86695
XLOC_000262	Ca_00222	0.689444	0	1.09166	0.47113
XLOC_000263	Ca_00224	38.6034	42.7786	43.2945	38.3289
XLOC_000264	Ca_00225	23.8228	33.3094	22.2012	21.3354
XLOC_000265	Ca_00227	0.0684276	0.112374	0.0821127	0.07333
XLOC_000266	Ca_00228	0	0	0	0
XLOC_000267	Ca_00229	13.1255	21.5204	3.50455	5.37397
XLOC_000268	Ca_00230	9.71958	3.51052	22.289	17.1888
XLOC_000269	Ca_00234	135.977	109.346	316.184	55.0399
XLOC_000270	-	2.86227	1.38768	2.95768	0.748878
XLOC_000271	Ca_00238	3.75303	4.65796	1.64349	5.81507
XLOC_000272	Ca_00241,Ca_00242	68.8426	81.961	72.8112	61.8451
XLOC_000273	Ca_00244	27.406	26.0769	25.8399	29.8569
XLOC_000274	Ca_00245	0	0.050953	0	0
XLOC_000275	Ca_00246	15.6497	17.3485	13.275	13.7727
XLOC_000276	Ca_00252	58.2073	72.4509	89.2214	61.5684
XLOC_000277	Ca_00253	55.6689	70.0577	47.1618	70.2215
XLOC_000278	Ca_00254	10.6285	20.0837	14.5733	15.3408
XLOC_000279	Ca_00255	16.0938	18.6216	18.4024	15.2472
XLOC_000280	Ca_00257	0	0	0	0
XLOC_000281	Ca_00258	2.82947	3.32439	2.00757	4.80572
XLOC_000282	Ca_00260	1.75666	1.68233	1.77034	3.30677
XLOC_000283	Ca_00263	5.05708	6.44901	1.94513	6.11242
XLOC_000284	Ca_00264	4.06595	3.90383	4.00581	6.6011
XLOC_000285	Ca_00269	0	0	0	0.0525112
XLOC_000286	Ca_00272	2.33364	2.93437	1.29731	0.753349
XLOC_000287	Ca_00274	31.5309	23.437	15.9137	23.0212
XLOC_000288	Ca_00275	0	0	0	0.16126
XLOC_000289	Ca_00276	29.9052	15.6736	15.8221	18.7497
XLOC_000290	Ca_00277	16.0612	15.5049	10.1984	13.3618
XLOC_000291	Ca_00283	0	0	0	0
XLOC_000292	Ca_00284	9.4743	12.79	12.2023	8.58597
XLOC_000293	Ca_00285	21.5612	22.5961	19.0525	24.6011
XLOC_000294	Ca_00286	398.604	147.391	395.108	174.47
XLOC_000295	Ca_00289	11.8661	7.59699	10.012	10.9919
XLOC_000296	Ca_00291	0	0	0	0.0373834
XLOC_000297	Ca_00292	0	0	0	0
XLOC_000298	Ca_00294	9.86242	9.12681	10.8285	13.1045
XLOC_000299	Ca_00295	13.0596	7.16942	12.1909	11.6963
XLOC_000300	Ca_00296	8.63729	6.3636	7.69805	8.52287
XLOC_000301	Ca_00297	602.168	496.38	902.853	673.636
XLOC_000302	Ca_00299	1.74657	1.47421	4.35304	2.92969
XLOC_000303	Ca_00302	1.27913	1.38749	1.13825	1.01974
XLOC_000304	Ca_00304	4.98892	6.39636	2.66083	3.43221
XLOC_000305	Ca_00309	0	0.0316152	0.0691757	0.0254782
XLOC_000306	Ca_00310	56.901	9.46914	23.5564	9.61507
XLOC_000307	Ca_00311	16.5685	19.8233	18.8084	19.4099
XLOC_000308	Ca_00312	67.1272	71.7054	67.6998	49.8347
XLOC_000309	Ca_00313	85.2733	17.5082	46.9934	27.4335
XLOC_000310	Ca_00314	12.5622	13.2104	8.94448	19.1563
XLOC_000311	Ca_00315	0	0.0494051	0.0207162	0
XLOC_000312	Ca_00316	414.984	388.434	518.666	312.458
XLOC_000313	Ca_00317	0.0711491	0.197801	0.192855	0.17138
XLOC_000314	Ca_00318	7.61099	8.47626	10.3744	11.8004
XLOC_000315	Ca_00320	1.40141	1.38379	0.787151	0.916706
XLOC_000316	Ca_00323	3.27433	2.00395	2.96529	3.03918
XLOC_000317	Ca_00325	16.4557	17.3538	12.6038	16.2017
XLOC_000318	Ca_00326	65.3223	83.383	115.198	58.52
XLOC_000319	Ca_00328	77.6286	63.4357	103.69	82.8775
XLOC_000320	Ca_00335	1.0682	1.46294	2.6098	3.24172
XLOC_000321	Ca_00336	11.4421	10.3488	10.2367	12.3667
XLOC_000322	Ca_00338	1.37878	1.14	0.551527	0.710867
XLOC_000323	Ca_00341	27.4766	33.0472	24.792	24.8022
XLOC_000324	Ca_00343	5.01753	6.32542	13.862	13.2155
XLOC_000325	Ca_00344	9.33771	2.37805	10.5586	20.889
XLOC_000326	Ca_00345	9.98655	9.42649	2.65664	4.87013
XLOC_000327	Ca_00346	0	0.0230203	0	0
XLOC_000328	Ca_00348	24.6045	14.5038	17.5142	14.5509
XLOC_000329	Ca_00349	6.11771	6.44499	5.99655	7.57788
XLOC_000330	Ca_00350	0.0906652	0.293591	0.240254	0.0622803
XLOC_000331	Ca_00351	7.05601	7.42456	6.21182	10.7753
XLOC_000332	Ca_00353	15.4754	26.99	27.1374	24.099
XLOC_000333	Ca_00354	23.3614	15.2643	10.6359	15.7801
XLOC_000334	Ca_00355	52.9722	43.3074	51.3665	42.1377
XLOC_000335	Ca_00359	36.5183	11.283	38.2993	21.5499
XLOC_000336	Ca_00361	7.37932	10.6287	3.49209	5.79424
XLOC_000337	Ca_00364	10.9067	9.99965	10.2078	11.5235
XLOC_000338	Ca_00365	0.415699	0.369787	0.134273	0.340966
XLOC_000339	Ca_00367	27.7781	30.6903	22.2316	23.31
XLOC_000340	Ca_00368	13.8473	20.1761	8.84946	8.97662
XLOC_000341	Ca_00372	23.1535	24.7923	24.0638	20.813
XLOC_000342	Ca_00373	1.19723	0.959702	0.937197	0.988749
XLOC_000343	-	6.82657	12.6484	12.1425	8.56235
XLOC_000344	Ca_00374	178.389	158.628	374.157	108.171
XLOC_000345	Ca_00375	79.5285	100.186	49.7	55.3931
XLOC_000346	Ca_00376	26.4389	27.0543	21.0862	20.2255
XLOC_000347	Ca_00379	0	0	0	0
XLOC_000348	Ca_00383	129.985	80.9233	82.0012	52.3356
XLOC_000349	Ca_00384	0.0599101	0	1.6482	0.439229
XLOC_000350	Ca_00388	5.15262	0.650661	35.161	12.3213
XLOC_000351	Ca_00389	18.2055	17.9226	14.4352	20.0764
XLOC_000352	Ca_00390	11.5885	15.2933	14.4045	10.0573
XLOC_000353	Ca_00391	14.675	26.5933	26.1048	23.2918
XLOC_000354	Ca_00393	31.9678	22.8585	27.2807	30.3378
XLOC_000355	Ca_00396	44.9773	50.9102	62.2823	47.0383
XLOC_000356	Ca_00397	0.140868	0.337444	0.0948594	0.200414
XLOC_000357	Ca_00398	10.5153	7.04716	5.86099	8.00884
XLOC_000358	Ca_00400	20.16	15.094	21.2522	17.442
XLOC_000359	Ca_00401	0	0	0	0
XLOC_000360	Ca_00403	22.5394	22.3839	18.8596	23.1136
XLOC_000361	Ca_00404	2.51598	2.86275	1.87547	2.34835
XLOC_000362	Ca_00406	174.623	195.075	184.271	163.329
XLOC_000363	Ca_00407	2.42219	2.39224	1.64464	1.58286
XLOC_000364	Ca_00408	12.034	16.7764	9.71523	10.9757
XLOC_000365	Ca_00415	41.8798	65.259	71.8151	53.6448
XLOC_000366	Ca_00418	10.4475	12.4407	13.2716	11.2141
XLOC_000367	Ca_00420	213.703	330.877	488.901	338.022
XLOC_000368	Ca_00422	217.471	13.6862	84.0016	9.17129
XLOC_000369	Ca_00423	6.66279	6.08427	3.48719	4.10745
XLOC_000370	Ca_00424	159.783	175.839	97.8081	134.49
XLOC_000371	Ca_00425	158.639	34.3025	132.999	21.9875
XLOC_000372	Ca_00426	0.0471218	0	0.0471128	0.0634925
XLOC_000373	Ca_00430	1.55883	2.1222	1.49083	2.35313
XLOC_000374	Ca_00433	133.156	177.218	230.617	164.049
XLOC_000375	Ca_00434	0	0	0	0
XLOC_000376	Ca_00435	0.845673	0.202393	0	0.111359
XLOC_000377	Ca_00436	0	0	0	0
XLOC_000378	Ca_00437	2.21304	2.18987	5.77371	1.66372
XLOC_000379	Ca_00441	36.7607	14.9444	17.3354	12.9176
XLOC_000380	Ca_00442	0.0639018	0	0.026973	0.0293483
XLOC_000381	Ca_00443	0	0	0	0
XLOC_000382	Ca_00444	128.786	71.0285	88.6658	78.5567
XLOC_000383	Ca_00445	0.0735699	0.0708938	0.202184	0.0519248
XLOC_000384	Ca_00451	0.841633	0.789902	0.44504	0.66401
XLOC_000385	Ca_00452	15.1364	23.2899	15.5956	17.9397
XLOC_000386	Ca_00453	70.769	52.0129	56.4311	65.5926
XLOC_000387	Ca_00457	0.0488815	0.0277314	0.0338288	0.0650475
XLOC_000388	Ca_00459	0	0	0.0110672	0
XLOC_000389	Ca_00460	0	0	0.0635617	0
XLOC_000390	Ca_00461	0.767623	0.583395	0.459902	0.436651
XLOC_000391	Ca_00464	5.74423	9.14237	4.05592	7.23844
XLOC_000392	Ca_00465	14.1511	13.5708	13.5443	11.8327
XLOC_000393	Ca_00466	129.938	13.8063	95.7588	19.1093
XLOC_000394	Ca_00469	0	0	0	0
XLOC_000395	Ca_00470	26.8047	30.4195	22.4295	24.7507
XLOC_000396	Ca_00471	69.2864	36.772	34.5276	30.0319
XLOC_000397	Ca_00473	10.9697	13.7102	11.3748	12.1014
XLOC_000398	Ca_00474	20.3075	24.8492	17.8707	15.6926
XLOC_000399	Ca_00475	1.78297	1.67445	1.22959	1.3375
XLOC_000400	Ca_00477	19.116	22.0901	21.4705	19.075
XLOC_000401	Ca_00478	10.6893	11.7179	9.318	8.46023
XLOC_000402	Ca_00482	30.9727	26.4354	26.8366	40.8767
XLOC_000403	Ca_00485	1.71769	2.07047	1.34286	1.58266
XLOC_000404	Ca_00486	40.5322	45.4829	66.2642	31.1876
XLOC_000405	Ca_00489	0.041923	0.139012	0	0.0451303
XLOC_000406	Ca_00491	38.6823	41.1271	35.4787	34.1906
XLOC_000407	Ca_00492	371.229	393.387	627.188	340.726
XLOC_000408	Ca_00494	5.068	1.60472	2.17116	1.21791
XLOC_000409	Ca_00495	1.4579	2.49059	1.33002	1.76276
XLOC_000410	Ca_00496	1.1069	0.959569	0.425192	1.0581
XLOC_000411	Ca_00498	0.966703	1.17051	1.10346	1.48094
XLOC_000412	Ca_00499	0.775452	1.99614	2.68103	1.97809
XLOC_000413	Ca_00502	43.5718	38.3691	28.9385	36.0313
XLOC_000414	Ca_00504	46.6208	50.0814	39.5852	24.8436
XLOC_000415	Ca_00506	362.771	376.896	449.541	418.464
XLOC_000416	Ca_00507	16.9123	12.7683	13.885	13.015
XLOC_000417	Ca_00510	1273.41	1274.78	1218.78	895.549
XLOC_000418	Ca_00511	0	0	0	0
XLOC_000419	Ca_00512	22.8207	17.7391	16.521	14.2271
XLOC_000420	Ca_00513	0	0	0	0
XLOC_000421	Ca_00516	14.67	18.0785	16.8958	18.6773
XLOC_000422	Ca_00517	13.9448	12.7834	10.221	14.6462
XLOC_000423	Ca_00521	0	0.791456	0	0.378016
XLOC_000424	Ca_00522	51.2614	47.9649	41.4599	46.7635
XLOC_000425	Ca_00524	29.9343	35.3621	25.7286	29.9693
XLOC_000426	Ca_00527	56.7894	70.2173	59.1137	44.9396
XLOC_000427	Ca_00528	150.885	134.056	193.527	112.825
XLOC_000428	Ca_00529	209.602	186.603	254.918	155.317
XLOC_000429	Ca_00534	10.3022	9.59186	7.85472	7.92785
XLOC_000430	Ca_00535	77.6241	101.101	66.5205	28.0327
XLOC_000431	Ca_00538	0	0	0	0
XLOC_000432	Ca_00539	832.332	911.418	1203.95	768.981
XLOC_000433	Ca_00542	15.1295	15.9547	10.8464	12.9509
XLOC_000434	Ca_00543	5.44038	5.32299	3.04878	5.54309
XLOC_000435	Ca_00545	0	0	0	0
XLOC_000436	Ca_00550	30.0352	28.6257	18.396	27.3402
XLOC_000437	Ca_00551	44.3441	56.099	17.8482	16.3931
XLOC_000438	Ca_00552	28.1507	21.3531	17.8822	24.397
XLOC_000439	Ca_00553	0.897906	0.543772	0.279765	1.09461
XLOC_000440	Ca_00559	41.2053	60.9503	52.6077	45.8239
XLOC_000441	Ca_00560	14.8769	21.3891	13.113	9.98669
XLOC_000442	Ca_00563	21.2633	28.7153	20.1606	19.9664
XLOC_000443	Ca_00564,Ca_00566	9.68344	13.6104	7.2678	12.2688
XLOC_000444	Ca_00570	27.7353	36.4438	33.5351	30.7559
XLOC_000445	Ca_00571	26.214	36.6114	28.8225	27.3174
XLOC_000446	Ca_00572	5.86918	6.74916	6.55049	6.3092
XLOC_000447	Ca_00575	6.4828	10.0241	8.45375	7.30053
XLOC_000448	Ca_00581	0	0	0	0
XLOC_000449	Ca_00582	7.93862	6.85067	5.73945	7.13178
XLOC_000450	Ca_00583	0	0	0.0733035	0
XLOC_000451	Ca_00587	17.2059	20.7037	12.5368	20.5669
XLOC_000452	Ca_00589	66.3315	71.7936	48.047	40.6775
XLOC_000453	Ca_00592	16.9872	18.6411	13.2058	13.6467
XLOC_000454	Ca_00594	188.618	179.989	187.039	168.093
XLOC_000455	Ca_00595	20.288	23.2942	25.0232	18.1878
XLOC_000456	Ca_00597	91.5074	91.5729	77.6773	58.7753
XLOC_000457	Ca_00600	10.215	9.75505	8.25459	10.0919
XLOC_000458	-	9.72409	15.0819	13.876	17.8195
XLOC_000459	Ca_00608	8.5153	10.2515	12.2022	10.7449
XLOC_000460	Ca_00610	28.7002	27.7821	29.2898	17.464
XLOC_000461	Ca_00611	163.923	39.6352	100.589	42.9494
XLOC_000462	Ca_00613	5.66692	9.95587	13.9308	10.6124
XLOC_000463	Ca_00615	0	0	0	0.191326
XLOC_000464	Ca_00618	22.5757	22.2703	25.1814	19.2886
XLOC_000465	Ca_00621	7.73608	11.2042	10.1219	7.32347
XLOC_000466	Ca_00622	0	0	0	0
XLOC_000467	Ca_00623	3.53069	4.41854	3.49072	7.46258
XLOC_000468	Ca_00624	78.8637	77.2412	68.4275	64.1673
XLOC_000469	Ca_00625	0	0	0	0
XLOC_000470	Ca_00627	0.102422	0.107949	0.0850585	0.22749
XLOC_000471	Ca_00628	59.9182	237.353	102.832	147.462
XLOC_000472	Ca_00630	49.3203	58.5855	61.1461	27.9635
XLOC_000473	Ca_00631	0.0861569	0.062109	0	0.117669
XLOC_000474	Ca_00632	14.8774	12.1322	9.9631	15.3386
XLOC_000475	Ca_00633	0.14108	0.742216	0.238805	0.240292
XLOC_000476	Ca_00634	5.38023	5.67117	3.34233	4.97624
XLOC_000477	Ca_00635	1.31444	1.52473	2.31028	2.18623
XLOC_000478	Ca_00636	18.4812	16.2769	12.7605	25.7037
XLOC_000479	Ca_00638	0.175424	0	0	0.161
XLOC_000480	Ca_00639	0	0	0	0
XLOC_000481	Ca_00640	111.56	203.544	156.212	156.192
XLOC_000482	Ca_00643	57.1903	136.909	84.5594	154.618
XLOC_000483	Ca_00644	38.1437	29.9776	28.0651	49.2842
XLOC_000484	Ca_00645	0	0.197095	0	0
XLOC_000485	Ca_00646	0	0	0	0
XLOC_000486	Ca_00647	4.67769	8.66382	4.5134	2.07615
XLOC_000487	Ca_00650	137.036	151.448	149.532	126.623
XLOC_000488	Ca_00651	20.9758	2.45322	16.3431	1.33763
XLOC_000489	Ca_00652,Ca_00653	28.3802	25.1834	29.1842	19.579
XLOC_000490	Ca_00657	2.02289	3.05914	2.50926	2.4414
XLOC_000491	Ca_00659	29.9009	37.5644	36.3063	33.6634
XLOC_000492	Ca_00660	0.329146	0.376084	0.33153	0.375346
XLOC_000493	Ca_00661	0	0	0	0
XLOC_000494	Ca_00665	2.25482	1.72057	1.66917	2.85142
XLOC_000495	-	13.3946	15.6668	10.8763	11.1168
XLOC_000496	Ca_00669	48.9318	50.0484	55.0706	64.5074
XLOC_000497	Ca_00675	1.56811	1.54653	0.754898	0.72562
XLOC_000498	Ca_00676	22.0576	36.2846	34.1326	21.1665
XLOC_000499	Ca_00677	678.167	413.851	715.656	539.944
XLOC_000500	Ca_00680	6.67163	8.74026	7.45136	9.74383
XLOC_000501	Ca_00681	10.6475	7.5611	7.11463	6.14327
XLOC_000502	Ca_00684	361.526	308.319	444.64	318.046
XLOC_000503	Ca_00688	19.9492	22.7571	18.7133	15.7801
XLOC_000504	Ca_00690	26.2068	30.4832	37.3484	26.959
XLOC_000505	Ca_00692	243.456	249.995	307.633	217.85
XLOC_000506	Ca_00694	1047.32	1182.52	840.727	534.776
XLOC_000507	Ca_00697	275.322	294.98	359.234	211.819
XLOC_000508	Ca_00698	157.67	73.325	255.541	66.612
XLOC_000509	Ca_00699	61.9713	52.2471	56.8232	62.1007
XLOC_000510	Ca_00700	252.264	184.987	414.91	247.318
XLOC_000511	Ca_07881	30.3609	32.8602	32.4815	25.6584
XLOC_000512	Ca_07885	7.88641	8.88917	8.84001	9.86888
XLOC_000513	Ca_07890	13.8235	15.927	16.9328	14.8557
XLOC_000514	Ca_07892	19.3728	12.5303	14.5864	14.9124
XLOC_000515	Ca_07894	4.87484	5.07148	10.6376	3.69355
XLOC_000516	Ca_07895	1.71017	0.6601	1.40537	0.999879
XLOC_000517	Ca_07896	0.456267	0.504065	0.811287	1.54702
XLOC_000518	Ca_07899	10.2187	6.90541	3.54579	8.11271
XLOC_000519	Ca_07905	6.17557	5.11634	5.25993	9.81999
XLOC_000520	Ca_07906	12.0796	14.3042	26.0345	30.9244
XLOC_000521	Ca_07908	2.01443	2.48711	2.74222	2.89074
XLOC_000522	Ca_07909	897.274	419.281	1448.46	145.452
XLOC_000523	Ca_07911	38.7887	29.1864	37.4774	33.4727
XLOC_000524	Ca_07912	1.6109	0.329102	0.225282	1.93428
XLOC_000525	Ca_07913	0	0	0	0
XLOC_000526	Ca_07914	33.7417	36.5245	47.4628	29.8486
XLOC_000527	Ca_07915	4.55452	4.37766	4.06878	2.26122
XLOC_000528	Ca_07916	0.136721	0.113087	0.146141	0.222456
XLOC_000529	Ca_07918	3.81873	2.91774	7.90205	9.69214
XLOC_000530	Ca_07921	75.7736	106.702	142.313	44.1899
XLOC_000531	Ca_07922	13.6458	13.7695	9.18549	12.2803
XLOC_000532	Ca_07923	23.6072	25.692	27.4219	25.3473
XLOC_000533	Ca_07924	2.0409	1.83992	1.20873	1.68695
XLOC_000534	Ca_07927,Ca_07928	40.516	45.7182	59.9369	56.3374
XLOC_000535	Ca_07929	3.05894	6.68269	2.80511	3.85038
XLOC_000536	Ca_07931	111.954	124.658	120.235	89.4119
XLOC_000537	Ca_07932	32.4329	28.749	20.9777	30.3866
XLOC_000538	Ca_07933	0	0	0	0
XLOC_000539	Ca_07934	29.4753	21.1085	19.2526	19.2628
XLOC_000540	Ca_07935	0.326405	0.278333	0.120144	0.144348
XLOC_000541	Ca_07936	0	0	0	0
XLOC_000542	Ca_07937	5.45967	7.27709	5.67434	6.62357
XLOC_000543	Ca_07938	37.9402	39.843	38.6489	36.9389
XLOC_000544	Ca_07939	91.315	81.2929	103.277	105.823
XLOC_000545	Ca_07943	24.8272	14.3902	23.6357	18.8081
XLOC_000546	Ca_07944	45.4688	37.3866	34.1422	45.1317
XLOC_000547	Ca_07950	2.11247	2.24761	1.55926	1.99353
XLOC_000548	Ca_07951	18.9403	14.423	10.865	15.9093
XLOC_000549	Ca_07952	25.4495	23.5546	22.5902	19.8587
XLOC_000550	Ca_07956	6.92849	5.33706	6.06261	4.71349
XLOC_000551	Ca_07959	24.0685	23.2344	23.7751	20.1922
XLOC_000552	-	1676.74	1836.07	2126.46	1587.42
XLOC_000553	-	365.362	450.379	576.632	352.569
XLOC_000554	Ca_07960	7.73507	10.3841	6.63535	9.31251
XLOC_000555	Ca_07961	75.0103	76.7921	94.4998	71.0171
XLOC_000556	Ca_07964	124.138	112.009	154.03	119.698
XLOC_000557	-	17.6899	18.3842	33.4085	28.2033
XLOC_000558	Ca_07973,Ca_07974	34.3028	32.5724	28.7978	33.8374
XLOC_000559	Ca_07975	39.5762	40.9176	33.9696	34.715
XLOC_000560	Ca_07978	41.2627	33.7147	36.8783	27.2707
XLOC_000561	Ca_07979	15.1878	17.401	20.613	13.5999
XLOC_000562	Ca_07980	12.7146	10.7647	10.9626	13.4075
XLOC_000563	Ca_07981	489.623	334.311	570.61	464.884
XLOC_000564	Ca_07982	953.037	461.424	1484.36	805.54
XLOC_000565	Ca_07983	0.672912	0.777182	0.755938	1.12345
XLOC_000566	Ca_07984	105.418	44.3612	205.198	94.8382
XLOC_000567	Ca_07985	693.563	521.811	1038.02	832.171
XLOC_000568	Ca_07986	41.33	31.4069	48.2451	59.3133
XLOC_000569	Ca_07987	0	0	0	0
XLOC_000570	Ca_07988	88.6749	20.3131	121.922	11.0338
XLOC_000571	Ca_07989	11.2729	14.554	10.3113	9.96916
XLOC_000572	Ca_07991	0	0	0	0
XLOC_000573	Ca_07993	0	0	0	0
XLOC_000574	Ca_07996	126.229	179.474	155.712	250.609
XLOC_000575	Ca_07997	5.96785	11.0456	9.12259	9.22665
XLOC_000576	Ca_07999	6.15088	8.12162	3.17599	8.09877
XLOC_000577	Ca_08000	21.1609	13.9017	9.42413	16.7712
XLOC_000578	Ca_08001	7.89231	6.60045	4.37204	4.33495
XLOC_000579	Ca_08002	69.4255	64.6872	63.3999	58.7939
XLOC_000580	Ca_08003	4.90214	5.62814	3.56605	2.95479
XLOC_000581	Ca_08004	9.35724	5.81158	5.5725	10.7178
XLOC_000582	Ca_08008	0.906185	1.06585	0.511279	0.881218
XLOC_000583	Ca_08009	51.428	49.5937	51.4702	57.6436
XLOC_000584	Ca_08010	133.945	37.1069	123.905	59.0528
XLOC_000585	Ca_08013	0	0	0	0.0289445
XLOC_000586	Ca_08014	0.070358	0.12627	0.0433524	0.151936
XLOC_000587	Ca_08015	0	0	0	0
XLOC_000588	Ca_08016	0	0	0	0
XLOC_000589	Ca_08020	78.6532	32.4964	87.8565	26.2879
XLOC_000590	-	45.0473	42.3329	64.7976	26.8236
XLOC_000591	Ca_08021	2.05761	1.73308	0.917627	1.90591
XLOC_000592	Ca_08023	4.3655	5.35142	3.72386	4.21241
XLOC_000593	Ca_08024	0	0.238463	0.0906759	0.0497858
XLOC_000594	Ca_08025	0	0	0	0
XLOC_000595	Ca_08026	0	0	0	0.0678315
XLOC_000596	Ca_08027	1.1005	0.500048	0.582507	0.195265
XLOC_000597	Ca_08028	0	0	0	0
XLOC_000598	Ca_08029	0	0	0	0
XLOC_000599	Ca_08030	184.196	74.5646	131.419	43.5662
XLOC_000600	Ca_08031	32.0486	16.6437	20.9922	31.267
XLOC_000601	Ca_08035	0	0	0	0
XLOC_000602	Ca_08041	25.4295	29.3916	37.1011	24.9147
XLOC_000603	Ca_08042	5.57172	6.5213	6.05296	6.30072
XLOC_000604	Ca_08043	19.5627	20.6424	20.6186	23.085
XLOC_000605	Ca_08046	23.4868	24.379	39.2941	25.4968
XLOC_000606	Ca_08051	42.7166	44.17	53.3273	44.6635
XLOC_000607	Ca_08053	0	0	0	0
XLOC_000608	Ca_08054	0	0	0	0
XLOC_000609	Ca_08057	23.4716	24.4821	21.9582	22.7616
XLOC_000610	Ca_08058	36.9865	40.6561	25.3258	30.3028
XLOC_000611	Ca_08059	0.740732	0.907447	0.476502	0.33734
XLOC_000612	Ca_08065	19.9363	12.4056	11.5406	10.3495
XLOC_000613	Ca_08066	25.0596	29.1808	29.5512	23.5362
XLOC_000614	Ca_08069	14.3584	5.76301	10.8593	8.3524
XLOC_000615	Ca_08072	2.17469	2.637	2.25351	2.02469
XLOC_000616	Ca_08073	13.6183	27.5468	17.444	16.7048
XLOC_000617	Ca_08074	28.2265	29.438	21.88	29.4072
XLOC_000618	Ca_08075	8.14783	9.07463	7.95598	6.71295
XLOC_000619	Ca_08076	0.629234	7.39643	0.317961	3.35092
XLOC_000620	Ca_08077	0	0	0	0
XLOC_000621	Ca_08078	0	0	0	0
XLOC_000622	Ca_08079	0.15128	0.134833	0	0
XLOC_000623	Ca_08080	87.1899	82.4751	92.2414	68.784
XLOC_000624	Ca_08081	14.4003	8.28809	22.073	9.56542
XLOC_000625	Ca_08083	0	0.207423	0	0
XLOC_000626	Ca_08084	0	0	0	0
XLOC_000627	Ca_08085	0	0	0	0
XLOC_000628	Ca_08088	0	0	0	0.285384
XLOC_000629	Ca_08090	1.89628	2.2033	1.16212	2.92374
XLOC_000630	Ca_08091	34.156	36.1047	32.9236	27.5517
XLOC_000631	Ca_08092	35.5345	52.8179	56.3994	57.1334
XLOC_000632	Ca_08093	100.028	96.0041	143.525	84.6277
XLOC_000633	Ca_08095	0	0	0	0
XLOC_000634	Ca_08100	0	0	0	0
XLOC_000635	Ca_02944	11.4689	7.79974	9.3284	8.40976
XLOC_000636	Ca_02942	85.4017	72.0386	79.21	74.6534
XLOC_000637	Ca_02940	3.29676	5.98961	3.65184	4.23693
XLOC_000638	Ca_02939	2.88141	2.62952	1.7366	3.04654
XLOC_000639	Ca_02938	14.8856	10.8938	12.484	11.4398
XLOC_000640	Ca_02937	33.33	38.2219	32.9769	27.6691
XLOC_000641	Ca_02936	3.25259	3.55099	3.55574	1.95487
XLOC_000642	Ca_02933	11.6452	11.5217	9.69281	9.89947
XLOC_000643	Ca_02929	103.686	88.5125	122.49	137.515
XLOC_000644	Ca_02928	7.75064	9.0881	4.84115	9.91252
XLOC_000645	Ca_02927	27.5441	27.8023	26.089	23.1314
XLOC_000646	Ca_02926	0.692369	0.149345	0	0.303026
XLOC_000647	Ca_02924	865.998	365.662	567.6	185.324
XLOC_000648	Ca_02923	5.6344	6.58175	5.55699	6.62643
XLOC_000649	Ca_02921	23.1093	34.0593	35.5692	45.3588
XLOC_000650	Ca_02920	39.1785	43.7335	49.7281	39.9354
XLOC_000651	Ca_02919	8.56608	16.3661	14.5607	21.0746
XLOC_000652	Ca_02918	0.0701829	0.0246497	0	0
XLOC_000653	Ca_02917	0.130924	0.276566	0.120432	0.215389
XLOC_000654	Ca_02914	1.40539	0.786974	1.6947	0.964203
XLOC_000655	Ca_02913	10.3882	5.4187	4.83819	4.09989
XLOC_000656	Ca_02904,Ca_02907	29.1722	27.9501	18.3264	29.4567
XLOC_000657	Ca_02906	12.6791	11.2039	19.7132	9.7524
XLOC_000658	Ca_02905	7.65262	7.33196	7.47393	8.68588
XLOC_000659	Ca_02903	22.3732	4.28362	86.7408	37.2056
XLOC_000660	Ca_02902	0.60858	1.11925	0.342552	1.64815
XLOC_000661	Ca_02899	40.4061	42.335	25.6452	41.7249
XLOC_000662	Ca_02896	3.84791	3.80022	2.6767	3.55397
XLOC_000663	Ca_02894	6.34783	6.8163	5.53543	6.84621
XLOC_000664	Ca_02892	11.0013	18.6764	28.1932	21.0555
XLOC_000665	Ca_02889	37.1076	35.1491	22.1079	33.9903
XLOC_000666	Ca_02887	0	0.0360055	0	0
XLOC_000667	Ca_02886	1.63682	0.579699	1.53401	0.481664
XLOC_000668	Ca_02885	113.048	191.822	119.198	128.114
XLOC_000669	Ca_02884	0.876213	0.771565	0.113446	1.08992
XLOC_000670	Ca_02880	1.06889	1.51302	0.6253	0.479111
XLOC_000671	Ca_02879	56.0553	63.0438	66.9748	49.7629
XLOC_000672	-	132.135	146.893	205.911	120.375
XLOC_000673	Ca_02879	4.87633	5.19437	2.41537	1.25881
XLOC_000674	Ca_02877	175.802	159.435	193.31	153.195
XLOC_000675	Ca_02876	6.49439	6.20966	4.35425	5.0856
XLOC_000676	Ca_02875	0	0	0	0
XLOC_000677	Ca_02873	0	0	0	0
XLOC_000678	Ca_02872	13.1212	8.19112	19.9807	13.3086
XLOC_000679	Ca_02870	14.196	13.3324	17.0714	13.5044
XLOC_000680	Ca_02867	25.393	20.7972	23.2068	21.2862
XLOC_000681	Ca_02863	5.38129	8.56244	4.58427	3.61842
XLOC_000682	Ca_02858	92.1607	83.4379	121.993	82.796
XLOC_000683	Ca_02850	14.9724	15.1309	18.0333	17.4179
XLOC_000684	Ca_02847,Ca_02848	911.332	624.727	613.904	563.899
XLOC_000685	Ca_02844	6.74835	5.68018	5.07704	3.56549
XLOC_000686	Ca_02842	16.0696	14.7902	13.5932	15.2392
XLOC_000687	Ca_02839	43.1973	76.2148	87.7051	30.6131
XLOC_000688	Ca_02835	21.5362	16.7461	15.4476	24.4768
XLOC_000689	Ca_02833	5.60184	6.91956	4.41092	6.21489
XLOC_000690	-	8.63997	13.5923	12.0088	16.8359
XLOC_000691	Ca_02831	2.08628	1.71809	0.573272	1.31407
XLOC_000692	Ca_02828	0.414245	0.0947286	0.187121	0.24243
XLOC_000693	Ca_02824	29.4654	27.4406	19.3113	21.7313
XLOC_000694	Ca_02822	607.836	682.418	939.131	521.433
XLOC_000695	Ca_02821	66.9872	99.94	80.4363	69.896
XLOC_000696	Ca_02818	31.5624	57.0557	44.6188	39.0124
XLOC_000697	Ca_02816	0.318756	0.359916	0.168091	0.185616
XLOC_000698	Ca_02814	87.0032	93.9027	129.48	77.7221
XLOC_000699	Ca_02813	1.09731	1.12706	0.524328	1.86049
XLOC_000700	Ca_02811	27.5809	24.818	25.3517	29.9564
XLOC_000701	Ca_02810	240.498	135.733	326.049	155.37
XLOC_000702	Ca_02807	6.9888	3.34451	6.02099	2.25532
XLOC_000703	Ca_02806	0	0	0	0
XLOC_000704	Ca_02802	1.20028	1.48042	1.41186	2.1631
XLOC_000705	Ca_02800	0	0	0	0
XLOC_000706	Ca_02798	0.349754	0.204614	0.111668	0
XLOC_000707	Ca_02794	0	0	0	0
XLOC_000708	Ca_02790	20.7309	18.1349	15.1155	20.4389
XLOC_000709	Ca_02789	16.9534	41.4977	49.3777	49.9165
XLOC_000710	Ca_02788	28.2922	31.6365	17.2999	37.6334
XLOC_000711	Ca_02787	155.234	122.893	131.4	119.066
XLOC_000712	Ca_02786	16.1572	9.11224	17.2469	9.05913
XLOC_000713	Ca_02785	10.2334	10.0522	11.3555	20.4681
XLOC_000714	-	19.5968	25.3407	20.0928	27.7273
XLOC_000715	Ca_02782	81.2478	52.594	43.6238	49.3828
XLOC_000716	Ca_02780	1.84277	1.33335	1.25209	1.40091
XLOC_000717	Ca_02776	11.4346	10.1649	8.9366	11.2116
XLOC_000718	Ca_02774	18.9895	9.42746	8.62777	11.0742
XLOC_000719	Ca_02769,Ca_02770	47.2924	52.8556	56.2235	38.0503
XLOC_000720	Ca_02768	2.446	2.47889	1.83029	2.55451
XLOC_000721	Ca_02767	0.0913162	0.0333893	0.166666	0.176433
XLOC_000722	Ca_02765	14.1146	38.1401	45.0928	40.3594
XLOC_000723	Ca_02764	381.631	345.719	478.864	331.668
XLOC_000724	Ca_02759	246.09	322.113	356.355	305.055
XLOC_000725	Ca_02758	0	0	0	0
XLOC_000726	Ca_02757	0.332111	0.745135	0.100613	0.272134
XLOC_000727	Ca_02756	4.40881	3.50575	3.44918	3.98609
XLOC_000728	Ca_02753,Ca_02754	2.08355	3.54996	2.30934	1.66686
XLOC_000729	Ca_02752	0.48872	0.651092	0.147991	1.04681
XLOC_000730	Ca_02749	10.0974	9.50872	11.047	13.2577
XLOC_000731	Ca_02747	50.4109	11.5075	29.7938	16.3254
XLOC_000732	Ca_02748	0.763734	1.42119	0.706824	1.3111
XLOC_000733	Ca_02747	20.4992	25.4956	16.4839	20.5383
XLOC_000734	Ca_02745	0.0581341	0.340137	0.0798419	0.24403
XLOC_000735	Ca_02743	128.98	61.2504	115.465	72.4467
XLOC_000736	Ca_02742	0.142023	0.358882	0	0.142666
XLOC_000737	Ca_02737	6.20527	3.25271	4.25782	2.87859
XLOC_000738	Ca_02734	6.27197	5.6759	8.54774	7.03926
XLOC_000739	Ca_02732	0	0	0.0383776	0.328707
XLOC_000740	Ca_02731	3.92127	2.41251	4.12176	3.80483
XLOC_000741	Ca_02730	2.42064	1.79755	0.854846	1.52789
XLOC_000742	Ca_02727	52.6297	26.914	20.863	29.3709
XLOC_000743	Ca_02726	78.4164	91.1531	71.102	80.6538
XLOC_000744	Ca_02721	0	0.0675424	0	0
XLOC_000745	Ca_02716	45.3276	53.1978	91.8778	57.0828
XLOC_000746	Ca_02706	18.8492	19.2078	26.9974	19.7744
XLOC_000747	Ca_02709	135.582	14.6611	57.3111	10.7186
XLOC_000748	Ca_02706,Ca_02708	28.4563	17.3604	29.2923	23.2178
XLOC_000749	Ca_02702	3.34406	3.31	1.53196	3.23424
XLOC_000750	Ca_02700	22.3735	19.4569	21.4125	21.4254
XLOC_000751	Ca_02699	4.57196	2.3007	2.79434	2.33151
XLOC_000752	Ca_02694,Ca_02697,Ca_02698	14.2202	12.8023	13.0184	14.7365
XLOC_000753	Ca_02696	1.22738	2.21143	2.28569	3.11078
XLOC_000754	Ca_02695	1113.07	863.313	1606.1	865.39
XLOC_000755	Ca_02693	57.7914	51.9019	63.5199	55.4606
XLOC_000756	Ca_02692	40.7824	40.8495	34.4817	33.1846
XLOC_000757	Ca_02689	2.62596	2.75855	2.0313	2.40263
XLOC_000758	Ca_02688	17.6916	13.5839	14.4256	17.2841
XLOC_000759	Ca_02686	12.0431	13.0331	12.4237	10.3276
XLOC_000760	Ca_02685	648.948	319.47	444.452	177.936
XLOC_000761	Ca_02684	105.606	78.827	128.773	86.7373
XLOC_000762	Ca_02683	43.583	39.4497	31.1643	38.7598
XLOC_000763	Ca_02681	7.05318	9.21026	9.48	12.7243
XLOC_000764	Ca_02676	53.0918	39.9628	48.263	42.1682
XLOC_000765	Ca_02672,Ca_02673	10.1757	8.82131	8.77766	11.8331
XLOC_000766	Ca_02671	30.853	34.4065	34.5147	25.3883
XLOC_000767	Ca_02670	2.92767	3.02246	0.563084	1.2506
XLOC_000768	Ca_02669	22.6887	29.4966	19.3677	24.7195
XLOC_000769	-	2.1171	1.08961	4.47334	1.30279
XLOC_000770	Ca_02668	0.0614322	0	0	0.0290232
XLOC_000771	Ca_02665	1.39866	1.15154	1.39542	1.45494
XLOC_000772	Ca_02661	4.06623	5.29525	3.36655	4.04836
XLOC_000773	Ca_02660	33.6864	42.195	30.3997	8.67383
XLOC_000774	Ca_02658	0	0	0	0
XLOC_000775	Ca_02657	0.827096	0.569994	0.133727	0.262069
XLOC_000776	Ca_02656	19.9413	24.7453	34.7641	16.0332
XLOC_000777	Ca_02654	157.777	153.459	166.792	64.5337
XLOC_000778	Ca_02653	33.9398	29.5491	34.9331	34.3767
XLOC_000779	Ca_02650	12.0951	13.0533	9.78286	12.7708
XLOC_000780	Ca_02649	30.5118	20.1516	20.9444	23.6791
XLOC_000781	Ca_02648	9.89921	11.2035	4.65944	4.76392
XLOC_000782	Ca_02645	36.7679	46.1544	38.4827	39.6575
XLOC_000783	Ca_02643	11.6771	16.7202	11.9273	19.0908
XLOC_000784	Ca_02642	69.2161	63.135	75.549	53.9533
XLOC_000785	Ca_02639	34.6292	29.3452	33.906	33.8231
XLOC_000786	Ca_02638	66.7213	95.8747	63.7562	41.5958
XLOC_000787	Ca_02637	48.3681	52.3915	53.938	46.3248
XLOC_000788	Ca_02635	4.85584	4.87299	3.5371	2.86556
XLOC_000789	Ca_02633	19.8595	13.0345	28.5423	18.2167
XLOC_000790	Ca_02631	265.144	88.6788	295.607	81.2771
XLOC_000791	Ca_02630	118.645	71.3946	174.713	81.906
XLOC_000792	Ca_02628	8.45432	8.2992	5.94075	8.80712
XLOC_000793	Ca_02627	16.1317	11.0068	20.5901	17.8059
XLOC_000794	Ca_02623	68.9513	74.3715	82.5263	53.2815
XLOC_000795	Ca_02621	1.66408	1.9008	1.47973	1.42403
XLOC_000796	Ca_02620	25.257	49.1501	30.0289	35.4861
XLOC_000797	Ca_02618	0	0	0	0
XLOC_000798	Ca_02615	78.5056	152.858	98.0195	88.165
XLOC_000799	Ca_02612	0.400144	0.205399	0.9527	0.562341
XLOC_000800	Ca_02606	524.302	524.419	789.188	520.221
XLOC_000801	Ca_02605	28.1859	29.2142	36.5038	35.717
XLOC_000802	Ca_02604	0	0	0.549771	0.206427
XLOC_000803	Ca_02603	0	0	0.481064	1.42799
XLOC_000804	Ca_02602	250.818	334.665	335.657	203.629
XLOC_000805	Ca_02601	6.70537	11.2851	9.6364	10.7264
XLOC_000806	Ca_02599	196.461	217.35	280.186	133.476
XLOC_000807	Ca_02598	216.753	235.572	271.396	151.211
XLOC_000808	Ca_02597	0.452508	0.473941	0.390822	0.295768
XLOC_000809	Ca_02595	0.198802	0.0681932	0.0936682	0.074344
XLOC_000810	Ca_02593	126.71	169.542	202.105	315.273
XLOC_000811	Ca_02591	0.730115	0.531579	1.13211	0.834482
XLOC_000812	Ca_02587,Ca_02588	17.0106	16.5538	10.885	8.04803
XLOC_000813	Ca_02585	13.1517	4.445	13.0376	5.3703
XLOC_000814	Ca_02584	0	0	0	0
XLOC_000815	Ca_02583	0.849075	1.84751	0.78137	0.701975
XLOC_000816	Ca_02582	58.342	42.4719	41.2981	35.6696
XLOC_000817	Ca_02580	3.14601	2.73463	2.34205	2.71285
XLOC_000818	Ca_02578	15.6946	13.6251	7.54009	14.1121
XLOC_000819	Ca_02575	0	0	0	0
XLOC_000820	Ca_02573	9.56551	10.3516	9.34496	9.83555
XLOC_000821	Ca_02569	0	0	0	0
XLOC_000822	Ca_02568	52.9522	80.6709	47.1935	45.6603
XLOC_000823	-	4.58407	3.53102	5.79156	5.38045
XLOC_000824	Ca_02566	50.201	56.3131	53.9782	49.8105
XLOC_000825	Ca_02565	0	0.0399887	0	0
XLOC_000826	Ca_02564	1.66605	2.31242	1.24219	1.5288
XLOC_000827	Ca_02560	110.449	144.656	103.563	114.366
XLOC_000828	Ca_02558	0.11512	0.123076	0.0326335	0
XLOC_000829	Ca_02557	0.069664	0.0855957	0	0.0652576
XLOC_000830	Ca_02555	11.1651	12.7991	8.86084	10.0045
XLOC_000831	Ca_02552,Ca_02553	10.1898	8.96113	8.07231	10.7103
XLOC_000832	Ca_02551	6.70199	7.19278	6.71925	6.09571
XLOC_000833	Ca_02550	0.0650658	0.122518	0.0582579	0.0303651
XLOC_000834	Ca_02549	4.14952	4.64185	2.33223	2.72081
XLOC_000835	Ca_02548	6.92753	7.80099	6.28933	6.74937
XLOC_000836	Ca_02547	6.16327	2.26524	16.4136	4.40972
XLOC_000837	Ca_02545	18.1812	18.324	18.9084	22.4526
XLOC_000838	-	6.30919	9.41592	6.68508	6.89461
XLOC_000839	Ca_02543	10.1566	13.0524	8.12226	12.5154
XLOC_000840	Ca_02542	31.7731	32.8556	25.0405	22.0134
XLOC_000841	Ca_02541	2.56677	2.41577	0.997774	2.03881
XLOC_000842	Ca_02534	330.266	298.066	463.226	246.179
XLOC_000843	Ca_02533	968.67	1580.55	1163.55	1142.71
XLOC_000844	Ca_02532	16.586	21.2661	16.955	12.9773
XLOC_000845	Ca_02531	0.599495	1.21805	0.501061	0.329268
XLOC_000846	Ca_02530	93.6017	90.0715	77.8052	72.6014
XLOC_000847	Ca_02529	11.4138	15.9025	23.1785	14.1083
XLOC_000848	Ca_02523	147.433	148.897	109.687	110.64
XLOC_000849	Ca_02522	354.694	269.515	319.828	472.607
XLOC_000850	Ca_02521	161.133	143.134	97.5555	172.558
XLOC_000851	Ca_02520	4.60289	2.31119	2.5426	3.99046
XLOC_000852	Ca_02516	13.2903	13.6722	12.4335	21.0265
XLOC_000853	Ca_02511	19.8123	16.0084	19.2422	12.8362
XLOC_000854	Ca_02510	30.6449	23.1532	27.3396	27.8411
XLOC_000855	Ca_02508	17.3791	25.2324	13.4419	16.445
XLOC_000856	Ca_02507	0	0.602186	0.525329	1.77239
XLOC_000857	Ca_02506	0.434248	0	0	0.36345
XLOC_000858	Ca_02505	8.60717	8.00225	6.46212	6.85737
XLOC_000859	Ca_02504	27.3127	22.8256	19.2335	19.3384
XLOC_000860	Ca_02503	1.63813	2.11474	2.5937	3.10337
XLOC_000861	Ca_02500	26.1875	23.8195	17.5778	26.6835
XLOC_000862	Ca_02495,Ca_02496	29.8683	28.8581	35.59	27.5188
XLOC_000863	Ca_02494	7.4212	6.64158	3.96622	7.71506
XLOC_000864	Ca_02492	0	0	0.999353	0.426707
XLOC_000865	Ca_02491	32.5155	16.6134	51.2955	127.851
XLOC_000866	Ca_02490	0	0	0	0
XLOC_000867	Ca_02489	0	0	0.271707	0
XLOC_000868	Ca_02488	0.157316	0.100467	0.0891809	0.059281
XLOC_000869	-	4.28863	5.95573	2.8708	3.22035
XLOC_000870	Ca_02487	413.422	592.28	532.018	415.686
XLOC_000871	Ca_02486	50.3663	48.3436	83.7942	65.6173
XLOC_000872	Ca_02485	0.964164	0.581475	1.49804	1.56848
XLOC_000873	Ca_02482	3.79313	7.62124	7.52799	7.30251
XLOC_000874	Ca_02481	23.0605	23.1874	24.898	23.7537
XLOC_000875	Ca_02480	0.611033	0.676223	0.275544	0.323849
XLOC_000876	Ca_02479	111.416	131.095	149.792	71.8001
XLOC_000877	Ca_02478	0	0.0130277	0	0
XLOC_000878	Ca_02473	6.48242	3.1631	4.62853	4.35763
XLOC_000879	Ca_02471	5.16928	4.40997	5.00696	6.49246
XLOC_000880	Ca_02469	0	0	0	0
XLOC_000881	Ca_02468	0	0	0	0
XLOC_000882	Ca_02467	72.956	77.757	78.3884	72.1266
XLOC_000883	Ca_02465	178.742	152.045	166.465	61.8966
XLOC_000884	Ca_02463	21.5191	17.707	18.5079	16.8033
XLOC_000885	Ca_02462	30.0452	17.4536	24.7705	10.2468
XLOC_000886	Ca_02459	20.1459	29.5595	29.917	46.0114
XLOC_000887	Ca_02458	55.8238	58.1242	67.899	57.0017
XLOC_000888	Ca_02452	0.126268	0.206717	0.0386624	0
XLOC_000889	Ca_02451	143.102	74.5028	72.0228	93.312
XLOC_000890	Ca_02449	106.411	114.536	171.274	100.646
XLOC_000891	Ca_14068	47.207	43.7357	31.6363	50.3079
XLOC_000892	Ca_14069	0.35976	1.86142	0.302733	1.40333
XLOC_000893	Ca_14072	98.2112	153.574	119.514	114.88
XLOC_000894	Ca_14073	3.35995	5.96563	5.26037	7.54929
XLOC_000895	Ca_14075	29.7488	18.6854	15.8765	18.4978
XLOC_000896	Ca_14079	17.9605	15.7377	14.9065	14.5524
XLOC_000897	Ca_14080	402.247	332.892	954.73	509.809
XLOC_000898	Ca_14082	66.2036	58.3985	127.078	82.2676
XLOC_000899	Ca_14086	3.83174	1.50665	1.40615	2.17388
XLOC_000900	Ca_14091	0.257937	0.621734	0.511966	1.33614
XLOC_000901	-	23.5534	27.837	22.5488	20.6908
XLOC_000902	Ca_14094	0.277154	0	0	0
XLOC_000903	Ca_14099	3.49813	5.57552	13.8908	8.91331
XLOC_000904	Ca_14101	20.8129	17.3308	12.1313	15.95
XLOC_000905	Ca_14102	10.0167	16.8843	19.452	6.77327
XLOC_000906	Ca_14103	0.46709	1.20049	0.628709	1.28467
XLOC_000907	Ca_14108	21.0907	20.3919	13.5874	17.2022
XLOC_000908	Ca_14116	0.159516	0	0	0.131479
XLOC_000909	Ca_14118	4.60166	13.2226	6.92024	9.23373
XLOC_000910	Ca_14119	0.119755	0.308889	0.328792	0.576348
XLOC_000911	Ca_14124	6.18994	2.59358	4.21081	4.55654
XLOC_000912	Ca_14125	4.57902	7.33188	4.92428	5.7411
XLOC_000913	Ca_14126	2.05601	2.08407	1.74002	2.51538
XLOC_000914	Ca_14128	40.3966	54.9326	44.7645	35.0804
XLOC_000915	Ca_14129	9.4563	8.32727	9.36848	8.91229
XLOC_000916	Ca_14130	244.752	14.9646	78.5787	13.291
XLOC_000917	Ca_14138	18.186	17.9819	6.38069	15.9338
XLOC_000918	Ca_14139	0	0.0578551	0	0.142301
XLOC_000919	Ca_14140	11.3294	18.6605	19.561	12.8077
XLOC_000920	Ca_14142	14.2193	13.7554	20.448	14.3109
XLOC_000921	Ca_14144	97.8609	153.257	92.928	122.85
XLOC_000922	Ca_14146	2.98423	2.55384	1.8294	2.55117
XLOC_000923	Ca_14147	3.65543	4.29407	5.13067	1.35572
XLOC_000924	Ca_14149	13.7796	14.7666	11.3152	10.3378
XLOC_000925	Ca_14150	1.00253	0.962687	0.498428	0.290875
XLOC_000926	-	6.40614	7.40188	8.25963	10.6434
XLOC_000927	Ca_07138	0	0.0992739	0	0.126818
XLOC_000928	Ca_07137	0	0	0	0
XLOC_000929	Ca_07136	1.69029	1.5064	1.0175	1.27987
XLOC_000930	Ca_07134	5.41249	5.0739	4.79651	6.38535
XLOC_000931	Ca_07133	0	0	0	0
XLOC_000932	Ca_07131	0.333545	0.393377	0.117276	0.0784998
XLOC_000933	Ca_07130	224.149	274.777	359.031	264.866
XLOC_000934	Ca_07125	4.78401	6.73951	8.9691	2.96521
XLOC_000935	Ca_07123	26.0026	27.0991	53.3906	27.455
XLOC_000936	Ca_07122	32.4295	23.0662	17.7935	24.4054
XLOC_000937	Ca_07121	299.613	374.958	457.311	351.452
XLOC_000938	Ca_07120	78.8932	80.3585	101.919	79.1668
XLOC_000939	Ca_07118	12.64	15.6619	9.59816	11.5931
XLOC_000940	-	28.3837	32.4089	72.8015	32.7727
XLOC_000941	Ca_07117	5.39475	5.41038	5.1829	2.72029
XLOC_000942	Ca_07116	0.791056	0.592979	0.246529	0.437409
XLOC_000943	Ca_07114	0	0	0	0
XLOC_000944	Ca_07112	8.08634	13.0521	6.87182	11.5514
XLOC_000945	Ca_07110	12.7535	3.11627	5.6763	1.65093
XLOC_000946	Ca_07106	4.2905	3.59453	1.96234	2.28682
XLOC_000947	Ca_07105	3.00778	4.96121	4.63615	3.36626
XLOC_000948	Ca_07104	129.631	107.282	109.027	113.561
XLOC_000949	Ca_07103	9.47235	9.89943	6.09347	5.75783
XLOC_000950	Ca_07101	0.125423	0.090668	0	0.114099
XLOC_000951	Ca_07099	5.18062	6.63982	4.8049	5.78657
XLOC_000952	Ca_07097	30.4818	32.7727	27.4129	27.1982
XLOC_000953	Ca_07096	0	0.0613944	0	0
XLOC_000954	Ca_07094	22.4629	24.4046	15.873	19.2856
XLOC_000955	Ca_07092	2.74164	4.59751	3.56477	1.79966
XLOC_000956	Ca_07091	9.71565	12.9385	4.96572	8.42873
XLOC_000957	Ca_07090	0.238048	0.0611951	1.36776	0.10528
XLOC_000958	Ca_07089	0.0918699	0.0377444	0	0
XLOC_000959	Ca_07088	6.91555	9.02795	6.65337	9.30933
XLOC_000960	Ca_07087	3.02526	3.61427	2.14932	3.25714
XLOC_000961	Ca_07086	0.681195	0.552252	0.830729	0.570088
XLOC_000962	Ca_07083	3.44911	2.16706	1.39625	1.6865
XLOC_000963	Ca_07082	74.3929	46.6592	93.6999	51.4587
XLOC_000964	Ca_07081	51.4653	31.3597	73.2606	60.6112
XLOC_000965	Ca_07078	20.8895	5.74471	16.5206	9.21173
XLOC_000966	Ca_07065	40.1469	54.3689	42.6463	39.9642
XLOC_000967	Ca_07062	58.364	56.0562	55.7306	65.0762
XLOC_000968	-	12.1845	14.9926	20.3709	21.3242
XLOC_000969	Ca_07057	84.1295	71.2593	67.3934	98.986
XLOC_000970	Ca_07054	4.63954	3.03149	6.17177	5.95067
XLOC_000971	Ca_07053	0	0	0	0
XLOC_000972	Ca_07052	0	0	0.13132	0
XLOC_000973	Ca_07051	12.1113	12.1458	13.0554	12.3918
XLOC_000974	Ca_07049	82.4636	85.4456	97.0309	77.2265
XLOC_000975	Ca_07047	7.61631	8.7313	5.29437	8.11742
XLOC_000976	Ca_07046	0.642182	1.19158	1.08753	1.16588
XLOC_000977	Ca_07045	0.108459	0.302876	0.195663	0.370442
XLOC_000978	Ca_07043	0.947906	1.05282	4.40474	0.363516
XLOC_000979	Ca_07042	8.35518	5.87472	9.77555	9.06845
XLOC_000980	Ca_07041	548.829	588.821	857.962	408.945
XLOC_000981	Ca_07038	830.988	1263.58	1119.96	1059.68
XLOC_000982	Ca_07037	15.1654	10.3792	16.6561	13.2712
XLOC_000983	Ca_07036	66.3219	103.428	78.7922	32.2994
XLOC_000984	Ca_07034	26.2781	29.8469	26.4486	18.5044
XLOC_000985	Ca_07033	103.538	99.0068	169.467	75.6171
XLOC_000986	Ca_07032	9.11599	11.6991	8.25908	6.97947
XLOC_000987	Ca_07027,Ca_07028,Ca_07029	18.0678	17.9232	14.9127	20.0732
XLOC_000988	Ca_07026	0	0	0	0
XLOC_000989	Ca_07024,Ca_07025	397.362	463.898	571.431	343.08
XLOC_000990	Ca_07020	4.29439	4.31925	1.91393	4.12647
XLOC_000991	Ca_07016	300.811	308.427	235.749	428.992
XLOC_000992	Ca_07014	0	0	0	0
XLOC_000993	Ca_07013	3.27577	5.354	2.16953	5.24676
XLOC_000994	Ca_07011	92.354	81.6916	43.1728	58.6882
XLOC_000995	Ca_07007	0	0.364452	0.219	0
XLOC_000996	Ca_07006	0	0	0	0.074154
XLOC_000997	Ca_07002	12.0964	11.6002	8.10745	12.4755
XLOC_000998	Ca_06998	5.74526	5.98088	3.81013	5.83344
XLOC_000999	Ca_06994	7.32055	10.9819	7.20773	5.91007
XLOC_001000	Ca_06990	200.485	202.185	304.197	229.463
XLOC_001001	Ca_06989	17.3626	37.4768	22.886	26.8251
XLOC_001002	Ca_06988	139.126	130.956	116.266	56.1812
XLOC_001003	Ca_06987	47.0628	51.3576	50.5107	49.3094
XLOC_001004	Ca_06986	3.08605	0.475984	4.8185	6.43565
XLOC_001005	Ca_06984	170.856	178.535	244.071	162.87
XLOC_001006	Ca_06981	6.2858	6.12641	4.67248	5.59474
XLOC_001007	Ca_06979	36.4217	60.932	48.3786	42.1937
XLOC_001008	Ca_06975	32.2812	78.1236	44.5625	67.442
XLOC_001009	Ca_06974	0	0.242128	0	0
XLOC_001010	Ca_06973	1.70497	1.52384	0.62602	1.32223
XLOC_001011	Ca_06972	9.19611	18.1764	15.5133	11.1968
XLOC_001012	Ca_06971	2.25181	2.35274	0.929632	1.41052
XLOC_001013	Ca_06969	22.2897	19.6921	21.4389	17.9976
XLOC_001014	Ca_06965	0	0	0	0
XLOC_001015	Ca_06964	0.338707	0	0.0603878	0.0418694
XLOC_001016	Ca_06963	41.0862	5.25863	19.1831	4.64671
XLOC_001017	Ca_06962	22.8351	21.6758	14.8465	22.846
XLOC_001018	Ca_06959	23.8357	21.3677	13.5879	19.3959
XLOC_001019	Ca_06958	11.1519	14.9177	7.08387	10.2821
XLOC_001020	Ca_06954	0.398019	0	0.275082	0.09295
XLOC_001021	Ca_06951	0.0886554	0.0273385	0.0497337	0.104723
XLOC_001022	Ca_06943	205.038	23.0457	88.7953	19.2765
XLOC_001023	Ca_06942	0.193267	0.0757138	0.345687	0.45134
XLOC_001024	Ca_06941	0	0	0	0
XLOC_001025	Ca_06940	36.8766	55.3506	58.1928	50.7049
XLOC_001026	Ca_06939	0	0	0	0
XLOC_001027	Ca_06938	3.91249	3.63989	6.14723	5.29043
XLOC_001028	Ca_06936	17.4544	9.99259	10.5824	17.2425
XLOC_001029	Ca_06933	0	0	0.297574	0.235509
XLOC_001030	Ca_06930	4.16138	1.88959	2.69009	3.24614
XLOC_001031	Ca_06927	33.169	33.1079	33.861	30.1473
XLOC_001032	Ca_06924	3.77908	0	22.9072	0
XLOC_001033	Ca_06923	181.906	37.8149	573.655	46.9479
XLOC_001034	Ca_06922	56.3314	67.3167	65.1077	62.6693
XLOC_001035	Ca_06918,Ca_06920	11.6373	12.1171	9.76276	14.8237
XLOC_001036	Ca_06919	0	0	0	0
XLOC_001037	Ca_06917	15.7336	13.95	20.3668	11.8137
XLOC_001038	Ca_06913	28.8337	29.3808	25.6827	25.1037
XLOC_001039	-	26.0735	18.1049	31.4051	22.4898
XLOC_001040	-	3.71551	3.79017	2.77855	4.84965
XLOC_001041	Ca_06909	17.2332	5.57144	14.1452	0.417696
XLOC_001042	Ca_06907	3.27929	3.80307	3.15431	2.26924
XLOC_001043	Ca_06906	12.5974	12.1189	7.23691	8.45273
XLOC_001044	Ca_06905	83.0421	58.1791	89.8006	59.9271
XLOC_001045	Ca_06903	8.26347	9.44574	7.49446	8.9681
XLOC_001046	Ca_06900	0	0	0	0
XLOC_001047	Ca_06895	12.2158	12.1617	5.224	11.1903
XLOC_001048	Ca_06894	225.198	304.617	232.844	202.277
XLOC_001049	Ca_06893	16.9542	17.7549	11.3639	13.7839
XLOC_001050	Ca_06892	6.53147	3.34347	10.5668	6.97287
XLOC_001051	Ca_06889	0.0714971	0	0.205484	0.40541
XLOC_001052	Ca_06888	0.484318	0	0.420808	1.60701
XLOC_001053	Ca_06887	89.4789	34.1091	109.797	38.4848
XLOC_001054	Ca_06883	0.309757	1.12702	0.363076	1.23767
XLOC_001055	Ca_06882	5.99686	7.33548	5.23037	6.68415
XLOC_001056	Ca_06881	54.8489	53.808	39.7276	49.2694
XLOC_001057	Ca_06880	26.6623	20.0385	19.7279	22.3322
XLOC_001058	Ca_06874	0	0	0.114593	0.091912
XLOC_001059	Ca_06869	589.818	564.678	814.012	463.708
XLOC_001060	Ca_06866	30.0905	34.1699	24.4842	27.0942
XLOC_001061	Ca_06865	6.1869	4.75681	2.62071	5.35598
XLOC_001062	Ca_06863	85.8411	88.0775	84.894	74.1677
XLOC_001063	Ca_22768	0	0	0	0
XLOC_001064	Ca_22769	0	0	0	0
XLOC_001065	Ca_22771	4.88961	9.70126	4.05595	8.37396
XLOC_001066	Ca_22773	397.906	640.536	485.62	514.76
XLOC_001067	Ca_22774	1364.21	1753.93	1324.81	1122.53
XLOC_001068	Ca_22776	2038.97	2356.05	3153.79	2339.36
XLOC_001069	Ca_22777	11.9525	15.4221	11.361	16.8481
XLOC_001070	Ca_22779	227.835	58.2471	330.744	132.015
XLOC_001071	Ca_22780,Ca_22781	8.70979	7.3905	3.36682	7.03652
XLOC_001072	Ca_22783	0.417302	0.307985	0.0313885	0
XLOC_001073	Ca_22786	94.1758	94.5842	116.508	78.8421
XLOC_001074	Ca_14789	183.254	221.936	140.877	169.397
XLOC_001075	Ca_14788	91.6546	58.8802	16.9482	19.1125
XLOC_001076	Ca_14786,Ca_14787	152.124	149.617	186.213	141.168
XLOC_001077	Ca_14785	0.766212	2.74304	3.39161	3.22961
XLOC_001078	-	5.89352	6.72429	5.47569	6.24387
XLOC_001079	Ca_14783	2.96349	7.27926	4.02526	5.15901
XLOC_001080	Ca_14782	81.9501	89.6232	72.4679	68.981
XLOC_001081	Ca_14779	14.9602	18.7892	21.8504	20.4784
XLOC_001082	Ca_14777	2424.92	3130.64	2842.55	1627.96
XLOC_001083	Ca_14776	1938.42	1856.91	2611.32	1205.22
XLOC_001084	Ca_14775	136.834	247.394	188.959	308.371
XLOC_001085	Ca_14773	4.62019	2.77446	3.60044	5.55325
XLOC_001086	Ca_14772	0	0	0.353454	0.168882
XLOC_001087	Ca_14771	0.178881	0.395187	1.80054	2.01046
XLOC_001088	Ca_14769	68.224	26.9726	67.1225	22.2434
XLOC_001089	Ca_14769	5.09086	0.276974	0.169161	0
XLOC_001090	Ca_14766	0.352265	0	0	0.243942
XLOC_001091	Ca_14762	971.185	417.705	1560.69	564.514
XLOC_001092	Ca_14761	12.5167	12.3824	10.2036	10.525
XLOC_001093	Ca_14756	94.9736	88.9311	113.748	108.539
XLOC_001094	Ca_14755	33.4621	38.0662	24.6579	34.6425
XLOC_001095	Ca_14754	0.149435	0	0	0
XLOC_001096	Ca_14753	9.22785	8.40145	6.11409	7.25353
XLOC_001097	Ca_14751	0	0	0	0
XLOC_001098	Ca_14750	6.19204	3.78051	7.87639	3.9377
XLOC_001099	Ca_14749	0	0	0	0
XLOC_001100	Ca_14748	0.609907	2.2678	0	0.943203
XLOC_001101	Ca_14746	19.7468	18.0556	18.116	24.2962
XLOC_001102	Ca_14744	28.1069	50.766	44.8757	33.6203
XLOC_001103	Ca_14743	0.0368068	0.0265439	0	0.0510981
XLOC_001104	Ca_14742	5.90063	7.28099	5.16301	4.39722
XLOC_001105	Ca_14741	0.303446	0.25629	0.180191	0.209404
XLOC_001106	Ca_14740	0	0	0	0
XLOC_001107	Ca_14735	3184.93	3230.7	4764.4	2938.67
XLOC_001108	Ca_14734	22.8137	25.0454	17.1038	19.9771
XLOC_001109	Ca_14730	18.9436	17.7531	20.9732	11.5242
XLOC_001110	Ca_14729	8.61035	7.2326	4.97031	7.5519
XLOC_001111	Ca_14726	944.546	774.369	1337.02	540.848
XLOC_001112	Ca_14725	6.38685	7.0397	6.49109	8.93764
XLOC_001113	Ca_14721	0	0	0.190091	0
XLOC_001114	Ca_14720	34.3517	39.0355	34.1676	33.2779
XLOC_001115	Ca_14716	0.165463	0.574116	0.322174	0.430658
XLOC_001116	Ca_24217	0	0	0	0
XLOC_001117	Ca_24218	0	0	0	0
XLOC_001118	Ca_24219	0	0	0	0
XLOC_001119	Ca_24225	0	0	0	0
XLOC_001120	Ca_24227	0.266492	0.59551	0.263718	0
XLOC_001121	Ca_24228	17.6338	18.1379	20.1281	17.6555
XLOC_001122	Ca_17389	568.057	646.295	506.491	646.674
XLOC_001123	Ca_17387	115.281	303.298	80.8343	202.47
XLOC_001124	Ca_17386	0	0.971625	0	0
XLOC_001125	Ca_17385	57.683	47.3474	38.0722	55.6844
XLOC_001126	Ca_17384	63.6396	137.898	78.0014	107.332
XLOC_001127	Ca_17382	18.9011	21.1908	3.07849	23.6333
XLOC_001128	Ca_17380	3.36061	3.05226	2.03402	3.49136
XLOC_001129	Ca_17379	29.8177	32.007	28.3996	31.6078
XLOC_001130	Ca_17374	0	0	0	0
XLOC_001131	Ca_17372	0	0	0	0
XLOC_001132	Ca_17371	0.898998	0.543593	0.505924	0.957257
XLOC_001133	Ca_17369	8.98433	7.85903	7.32698	9.04468
XLOC_001134	Ca_17368	8.42571	8.15995	6.23796	5.49446
XLOC_001135	Ca_17367	103.621	95.4799	113.784	125.745
XLOC_001136	Ca_17363	32.7484	35.51	34.4636	27.6933
XLOC_001137	Ca_17362	0.198279	0.307035	0.294925	0.300645
XLOC_001138	Ca_17361	1.0116	1.04907	0.31871	0.767443
XLOC_001139	Ca_17360	799.125	732.36	1249.56	610.974
XLOC_001140	Ca_17359	4.63921	3.34088	1.69054	3.99821
XLOC_001141	Ca_17357	13.074	17.4118	13.0946	17.9551
XLOC_001142	Ca_17356	44.2313	50.95	33.38	44.3308
XLOC_001143	Ca_17354	3.85014	11.2956	7.11343	7.13305
XLOC_001144	-	10.9276	0.461308	14.4105	24.6617
XLOC_001145	Ca_17348	0	0	0	0
XLOC_001146	Ca_17347	4.62145	4.80853	2.63891	5.35952
XLOC_001147	Ca_17346	18.0246	32.0027	18.5377	24.6351
XLOC_001148	Ca_17344	8.48933	6.72976	4.22329	4.37914
XLOC_001149	-	3.25435	4.92153	6.1065	4.01789
XLOC_001150	Ca_17339	110.214	131.752	135.484	78.3404
XLOC_001151	Ca_17336	29.1115	46.4166	21.7185	29.2192
XLOC_001152	Ca_08865	17.1949	15.5607	9.46592	11.8599
XLOC_001153	Ca_08862	1.47618	1.63057	0.562833	0.856362
XLOC_001154	Ca_08861	1.55201	0.564456	1.38211	0.844849
XLOC_001155	Ca_08857	0	0	0	0
XLOC_001156	Ca_08856	31.8484	19.3212	64.6718	28.8875
XLOC_001157	Ca_08852	0.122229	0.138746	0	0
XLOC_001158	Ca_08851	0	0	0	0
XLOC_001159	Ca_08850	1.20432	0	1.1133	0
XLOC_001160	Ca_08844	0	0	0	0
XLOC_001161	Ca_08842	190.504	215.123	293.255	200.914
XLOC_001162	Ca_08839,Ca_08840	57.793	62.7114	86.5234	51.1458
XLOC_001163	Ca_08838	4.20681	3.03505	2.57386	4.37552
XLOC_001164	Ca_08837	1.00476	2.2455	2.55054	1.68879
XLOC_001165	Ca_08835,Ca_08836	8.70263	10.2965	8.57875	9.20528
XLOC_001166	Ca_08834	11.365	9.42559	5.94209	11.2226
XLOC_001167	Ca_08833	12.0456	9.81002	12.335	11.6185
XLOC_001168	Ca_08832	0.238347	0.165541	0.46148	0
XLOC_001169	-	5.57685	4.02559	4.08203	5.70781
XLOC_001170	-	21.0913	17.8359	17.8481	19.1345
XLOC_001171	-	4.13207	5.35933	4.049	2.1108
XLOC_001172	-	3.64431	3.3407	3.84017	1.94793
XLOC_001173	-	5.46034	3.09122	3.23926	2.99499
XLOC_001174	-	17.1129	17.9725	6.31137	20.6166
XLOC_001175	-	19.3125	17.8888	14.4476	27.9631
XLOC_001176	-	11.4013	6.36355	8.44492	2.77055
XLOC_001177	-	16.3613	17.2373	12.7041	13.4857
XLOC_001178	-	135.136	121.198	76.4768	135.846
XLOC_001179	-	97.8675	80.5789	104.999	109.62
XLOC_001180	-	8.10153	8.42858	12.3439	11.0481
XLOC_001181	-	102.635	121.064	171.839	191.668
XLOC_001182	-	17.9903	41.1781	17.478	37.05
XLOC_001183	-	24.8053	23.4217	23.254	18.1776
XLOC_001184	-	5.88577	8.6903	5.92635	7.06422
XLOC_001185	-	7.06422	5.50756	3.94266	5.8723
XLOC_001186	-	3.52379	0.796587	1.22447	0.822619
XLOC_001187	-	2.08972	2.02344	2.32863	1.22978
XLOC_001188	-	106.307	108.159	108.963	79.7089
XLOC_001189	-	5.43238	5.17688	3.39628	5.15594
XLOC_001190	-	60.9125	57.749	64.9811	63.3619
XLOC_001191	-	3.30481	3.42582	2.96149	2.30688
XLOC_001192	-	94.0884	94.484	88.5772	74.978
XLOC_001193	-	1.24011	4.36454	1.80823	2.02267
XLOC_001194	-	5.79957	6.59548	3.97359	3.87244
XLOC_001195	-	3.8217	4.26796	5.20524	2.31052
XLOC_001196	-	989.01	1255.63	1338.48	992.413
XLOC_001197	-	47.3453	40.7052	37.4749	42.8455
XLOC_001198	-	48.3163	52.7503	51.233	36.6506
XLOC_001199	-	4.72258	3.99675	2.84521	4.59393
XLOC_001200	-	11.0002	7.60341	8.14442	7.38186
XLOC_001201	-	147.543	152.583	164.686	109.842
XLOC_001202	-	40.0824	46.9173	50.5076	42.2641
XLOC_001203	-	0	1.61406	2.12149	1.29889
XLOC_001204	-	26.6534	30.0859	30.3146	25.4713
XLOC_001205	-	31.5497	25.7131	25.3553	33.7956
XLOC_001206	-	6.384	5.12687	2.17953	3.19425
XLOC_001207	-	10.9342	17.8824	12.12	19.1176
XLOC_001208	-	45.6283	53.8458	48.0385	40.801
XLOC_001209	-	1.39	1.1627	1.98579	2.27559
XLOC_001210	-	4.78671	1.16039	2.07715	0.455975
XLOC_001211	-	20.9885	18.2743	30.5207	27.622
XLOC_001212	-	99.3554	114.396	111.476	86.9238
XLOC_001213	-	5.1847	6.58618	5.55949	8.9044
XLOC_001214	-	34.8215	50.4564	41.5065	47.3685
XLOC_001215	-	20.4922	19.5778	27.3275	16.8166
XLOC_001216	-	42.3478	38.4858	52.4059	43.165
XLOC_001217	-	36.0737	27.0615	23.7196	28.8959
XLOC_001218	-	33.8998	39.9361	51.7184	34.5171
XLOC_001219	-	34.7117	35.8357	42.4179	36.164
XLOC_001220	-	12.0323	14.6684	14.0103	12.3187
XLOC_001221	-	4.3032	5.14255	11.498	10.1882
XLOC_001222	-	3.39545	3.29923	5.20775	4.87798
XLOC_001223	-	11.4661	9.82326	10.2482	10.9076
XLOC_001224	-	130.54	96.4756	190.075	166.221
XLOC_001225	-	7.42331	6.48909	4.29411	7.65728
XLOC_001226	Ca_22121	0	0	0	0
XLOC_001227	Ca_22119	0	0	0	0
XLOC_001228	Ca_22118	0	0	0	0
XLOC_001229	Ca_22117	11.7469	14.8396	6.81336	12.7108
XLOC_001230	Ca_22115	21.0246	4.12077	16.9613	3.85918
XLOC_001231	-	0	0	0	2.92024
XLOC_001232	Ca_22112	0	0	0	0
XLOC_001233	Ca_22111	208.215	189.407	283.897	184.347
XLOC_001234	Ca_22108	0	0	0	0
XLOC_001235	Ca_22107	47.0118	50.1376	28.1744	39.8821
XLOC_001236	Ca_22105	25.5143	1.54254	36.1136	6.67906
XLOC_001237	Ca_22103	4.98822	6.61083	4.86907	5.40676
XLOC_001238	Ca_22101	0	0	0	0
XLOC_001239	Ca_22099	28.7869	25.9939	35.4158	25.3106
XLOC_001240	Ca_20640	43.476	10.3294	2.03022	0.301396
XLOC_001241	-	1.09449	0.483157	1.01595	2.87146
XLOC_001242	Ca_20638	144.276	128.11	188.494	145.539
XLOC_001243	Ca_20637	67.3429	62.2451	91.975	52.349
XLOC_001244	Ca_20636	0.517084	0.0620017	0.231588	0.201357
XLOC_001245	Ca_20634	126.523	61.2937	89.3027	39.5635
XLOC_001246	Ca_20632	78.9832	103.645	54.7241	72.2171
XLOC_001247	Ca_20626	32.0397	47.9381	49.9671	43.4807
XLOC_001248	Ca_20624	10.2444	11.7313	13.8949	11.7517
XLOC_001249	Ca_20623	12.7781	10.769	13.404	11.8979
XLOC_001250	Ca_20622	0	0	0	0
XLOC_001251	Ca_20621	0	0	0	0
XLOC_001252	Ca_20620	0	0	0	0
XLOC_001253	Ca_20619	0	0	0	0
XLOC_001254	Ca_20618	1.1833	4.4377	0.64638	1.58757
XLOC_001255	Ca_20616	26.4905	2.22478	5.61505	5.02727
XLOC_001256	Ca_22346	0	0	0	0
XLOC_001257	Ca_22350	4.65998	5.55625	2.28387	2.75936
XLOC_001258	Ca_22351	119.541	128.41	54.3683	95.8226
XLOC_001259	Ca_22352	0	0	0	0
XLOC_001260	Ca_22356	0.230567	0	0.0532556	0
XLOC_001261	Ca_22357	0	0	0	0
XLOC_001262	Ca_22359	88.3996	113.43	155.292	81.3335
XLOC_001263	Ca_22361	93.4972	18.0633	39.4755	23.2207
XLOC_001264	Ca_22363	10.1082	13.162	11.2303	13.5624
XLOC_001265	Ca_19314	0	0	0	0
XLOC_001266	Ca_19313	0	0	0	0
XLOC_001267	Ca_19312	0.978556	0.443231	0.693381	0.724834
XLOC_001268	Ca_19310	0	0	0	0
XLOC_001269	Ca_19309	43.1908	47.3639	58.6653	36.3227
XLOC_001270	Ca_19306	0	0	0	0
XLOC_001271	Ca_19304,Ca_19305	30.4097	36.6698	24.589	24.3522
XLOC_001272	Ca_19302	531.398	110.141	367.407	106.712
XLOC_001273	Ca_19301	0	0	0	0
XLOC_001274	Ca_19299	16.4395	26.4976	26.246	31.7624
XLOC_001275	Ca_19298	7.41427	9.41319	8.70764	8.40782
XLOC_001276	Ca_19296	100.96	11.5482	145.001	6.28484
XLOC_001277	Ca_19294	9.61759	7.8995	5.2357	8.4763
XLOC_001278	Ca_19292	1.50193	5.53688	1.04903	1.34143
XLOC_001279	Ca_19290	48.2086	55.9723	60.3302	43.8001
XLOC_001280	Ca_19287	9.06607	9.73373	8.64268	11.4458
XLOC_001281	Ca_19285	0	0	0	0
XLOC_001282	Ca_19284	26.0834	25.7887	27.5561	30.1502
XLOC_001283	Ca_19282	0	0	0	0
XLOC_001284	Ca_18345	0	0	0	0
XLOC_001285	Ca_18344	0	0	0	0
XLOC_001286	-	2.23271	1.97099	2.46085	2.30035
XLOC_001287	-	1.78554	2.03604	2.03011	2.78756
XLOC_001288	Ca_18343	0	1.20538	0	0
XLOC_001289	Ca_18342	9.37701	10.5028	6.46841	11.2872
XLOC_001290	Ca_18340	0	0	0.451612	0
XLOC_001291	Ca_18338	0	0	0	0
XLOC_001292	Ca_18337	0.282983	0.621352	0.410035	0.227964
XLOC_001293	Ca_18336	0	0	0	0
XLOC_001294	Ca_18333	0	0	0	0
XLOC_001295	Ca_18329	15.739	12.2118	14.6588	15.037
XLOC_001296	Ca_18327	17.2479	26.4858	23.832	26.1327
XLOC_001297	Ca_18324	78.4077	79.0055	74.1013	67.2618
XLOC_001298	Ca_18322	0	0	0	0
XLOC_001299	Ca_18320	0	0	0	0
XLOC_001300	Ca_18315	0	0	0	0
XLOC_001301	Ca_18313	2.85513	3.85223	3.5281	4.92222
XLOC_001302	Ca_18309	1.06174	0.898724	1.03002	0
XLOC_001303	Ca_18307	209.036	232.007	306.107	260.317
XLOC_001304	Ca_18305	0	0.0924597	0	0
XLOC_001305	Ca_18300	0	0	0	0
XLOC_001306	Ca_18299	1.08705	0.318863	0	0.898597
XLOC_001307	Ca_25075	165.566	121.6	194.116	129.824
XLOC_001308	Ca_25077	163.301	103.587	43.3244	43.4935
XLOC_001309	Ca_25078	42.7373	35.3497	19.6149	42.2623
XLOC_001310	Ca_25080	0	0	0	0
XLOC_001311	Ca_25082	0	0	0	0
XLOC_001312	Ca_25083	0	0	0	0
XLOC_001313	Ca_18576	0	0	0	0
XLOC_001314	Ca_18578	27.5901	21.9396	22.7814	31.9114
XLOC_001315	Ca_18580	32.9892	20.6951	47.0648	21.3215
XLOC_001316	Ca_18582	0	0	0	0
XLOC_001317	-	14.415	12.5206	10.967	14.1896
XLOC_001318	Ca_18583	34.3669	33.8295	54.9691	29.9052
XLOC_001319	Ca_18587	19.2628	20.6153	13.3631	17.7282
XLOC_001320	Ca_18590	0	0	0	0
XLOC_001321	Ca_18591	19.2054	18.9689	12.1304	18.6196
XLOC_001322	Ca_18593	0	0	0	0
XLOC_001323	Ca_18598	0	0	0	0
XLOC_001324	Ca_18604	11.4047	8.40289	9.73369	8.09036
XLOC_001325	Ca_18606	204.139	332.016	309.282	247.23
XLOC_001326	Ca_18608	5.23274	3.9781	2.65401	4.37862
XLOC_001327	Ca_18612	0	0	0	0
XLOC_001328	Ca_18613	3.39455	3.12238	1.58351	0.780232
XLOC_001329	Ca_18614	0	0	0	0
XLOC_001330	Ca_18619	6.07619	6.81767	4.43807	11.5619
XLOC_001331	Ca_20280	0.685955	0	0	0
XLOC_001332	-	5.14325	6.13994	3.54233	6.12129
XLOC_001333	-	4.70296	5.30335	5.35483	6.56883
XLOC_001334	Ca_20282	2.22046	2.43786	2.15622	3.37305
XLOC_001335	Ca_20283	0.569266	0.662774	0.292857	0.725283
XLOC_001336	Ca_20289	0.120124	0.80186	0.109616	0.0564195
XLOC_001337	Ca_20294	32.2512	34.6106	24.6767	31.9838
XLOC_001338	Ca_20297	1.57992	1.83838	0.5871	1.09297
XLOC_001339	Ca_20298	0.375424	0.676823	0.288776	0.902869
XLOC_001340	Ca_20299	1.68152	1.89569	2.3626	3.4012
XLOC_001341	Ca_26747	0	1.10071	0.172059	0
XLOC_001342	Ca_26749	0	0.302456	0	0.38682
XLOC_001343	Ca_25066	0.512094	0.859929	0.166676	0.980324
XLOC_001344	Ca_25070	0	0	0	0
XLOC_001345	Ca_25071	0	0	0.22033	0
XLOC_001346	Ca_25072	0	0	0	0
XLOC_001347	Ca_25073	0.0480699	0	0	0
XLOC_001348	Ca_25074	0	0	0	0
XLOC_001349	-	3.25215	3.70083	1.26927	2.52302
XLOC_001350	-	9.00503	0.330525	0.497227	0.155459
XLOC_001351	Ca_18527	40.3086	37.0208	41.4022	36.7181
XLOC_001352	Ca_18524	0	0	0	0
XLOC_001353	-	22.1789	18.1205	12.2642	10.5597
XLOC_001354	Ca_18516	16.6989	22.006	17.4521	35.2916
XLOC_001355	Ca_18514	16.972	16.7883	11.807	16.7567
XLOC_001356	Ca_18513	1.85512	2.31163	1.23063	1.62389
XLOC_001357	Ca_18511	0.412518	0.443116	0.154887	0.19441
XLOC_001358	Ca_18510	0.0607243	0.0472981	0	0
XLOC_001359	Ca_18509	0	0	0	0
XLOC_001360	Ca_18508	0	0	0	0
XLOC_001361	Ca_18502	0	0	0	0
XLOC_001362	Ca_18500	0.601897	0.249004	0.5343	0
XLOC_001363	Ca_18497	5.4861	3.8117	3.83652	3.59822
XLOC_001364	Ca_18495	4.79183	5.03179	4.01378	3.49464
XLOC_001365	Ca_18492	18.4207	19.2912	24.6724	18.3516
XLOC_001366	Ca_18490	34.3137	43.343	30.5665	32.9487
XLOC_001367	Ca_18486	0.141015	0.716213	0.255978	0.473599
XLOC_001368	Ca_22574	0	0	0	0
XLOC_001369	Ca_22573	0	0	0	0
XLOC_001370	Ca_22568	0	0	0	0
XLOC_001371	Ca_22564	0	0	0	0
XLOC_001372	Ca_22562	2.06992	2.40552	0.599954	1.78362
XLOC_001373	Ca_22561	1.58668	2.32161	1.40235	1.75198
XLOC_001374	Ca_22559	9.09564	10.1067	6.36703	7.08569
XLOC_001375	Ca_24379	0	0	0	0
XLOC_001376	Ca_24383	0	0	0	0
XLOC_001377	Ca_24387	0.242762	0.175773	0	0.324218
XLOC_001378	Ca_24390	0	0	0	0
XLOC_001379	Ca_24391	0	0	0	0
XLOC_001380	Ca_22470	21.4966	35.4075	27.2332	32.5829
XLOC_001381	Ca_22469	0.125052	0.0982237	0.0856508	0.213881
XLOC_001382	Ca_22468	131.823	153.556	114.353	115.913
XLOC_001383	Ca_22467	5.43967	5.65863	5.08021	5.12171
XLOC_001384	Ca_22466	0	0	0	0
XLOC_001385	-	13.7305	7.36857	19.0917	15.009
XLOC_001386	Ca_22462	21.131	18.1243	15.4108	17.4471
XLOC_001387	Ca_22460	21.4111	26.9534	16.5378	20.1111
XLOC_001388	Ca_22458	0	0	0	0
XLOC_001389	Ca_22457	12.5409	16.3189	11.2202	13.0661
XLOC_001390	Ca_22455	0	0	0	0
XLOC_001391	Ca_22452	19.8707	20.387	34.5956	35.8131
XLOC_001392	Ca_22451	0.396083	0.438369	0.155529	0.282155
XLOC_001393	Ca_25827	70.0933	63.0128	95.3854	63.5969
XLOC_001394	Ca_25825	0	0	0	0
XLOC_001395	Ca_21847	21.6727	29.6452	0.355946	0
XLOC_001396	Ca_21849	0	0	0	0
XLOC_001397	Ca_21850	0	0	0	0
XLOC_001398	Ca_21851	0	0	0	0.0288291
XLOC_001399	Ca_21852	0	0	0	0
XLOC_001400	Ca_21854	0	0.51504	0.335451	0
XLOC_001401	Ca_21855	14.8274	15.526	12.0174	12.2786
XLOC_001402	Ca_21857	2.74499	5.74241	3.65518	4.07374
XLOC_001403	Ca_21859	0	0	0	0
XLOC_001404	Ca_21860	0.151671	0.214215	0.6615	0.998788
XLOC_001405	Ca_21864	0	0	0	0
XLOC_001406	Ca_21865	9.47083	10.1242	5.78278	9.14389
XLOC_001407	Ca_21866	0	0	0	0
XLOC_001408	Ca_27004	0	0	0	0
XLOC_001409	Ca_27007	0	0	0	0
XLOC_001410	Ca_26403	0	0	0	0
XLOC_001411	Ca_26125	0	0	0	0
XLOC_001412	Ca_26126	0	0	0	0
XLOC_001413	Ca_26127	0	0	0	0
XLOC_001414	Ca_26128	5.97095	5.45125	10.0196	7.78378
XLOC_001415	Ca_26129	5.65399	3.0067	3.61021	4.27141
XLOC_001416	Ca_26793	0	0	0	0
XLOC_001417	-	22.3697	17.9811	18.7629	19.6901
XLOC_001418	Ca_19431	0	0	0	0
XLOC_001419	Ca_19432	0	0	0	0
XLOC_001420	Ca_19433	4.83081	10.3144	8.06033	16.7529
XLOC_001421	Ca_19435	0	0	0	0
XLOC_001422	Ca_19437	6.42737	4.99936	2.5499	5.48953
XLOC_001423	Ca_19438	0	0	0	0
XLOC_001424	Ca_19440	3.01211	2.97175	1.61569	3.02695
XLOC_001425	Ca_19443	0	0	0	0
XLOC_001426	Ca_19444	0.172069	0.0643628	0	0
XLOC_001427	Ca_19446	0	0	0	0
XLOC_001428	Ca_19449,Ca_19450	3.16355	3.5204	2.75657	2.8315
XLOC_001429	Ca_19451	0	0	0	0
XLOC_001430	Ca_19453	0	0	0	0
XLOC_001431	Ca_19455	15.6319	13.0041	9.93441	19.0325
XLOC_001432	Ca_19459	4.0575	1.78509	2.27765	3.59558
XLOC_001433	Ca_19462	0	0	0.219772	0
XLOC_001434	Ca_19465	3.70013	6.28258	4.48553	3.8881
XLOC_001435	Ca_27634	6.88985	7.83079	7.66753	4.28409
XLOC_001436	Ca_27635	0	0	0	0
XLOC_001437	Ca_27933	0	0	0	0
XLOC_001438	-	58.4091	72.0105	66.5925	46.1534
XLOC_001439	Ca_25477	2.09376	1.63965	1.95086	1.25775
XLOC_001440	Ca_25478	2.69588	2.58511	2.29183	2.47981
XLOC_001441	Ca_25480	0	0	0	0
XLOC_001442	Ca_21425	0	0.357425	0	0
XLOC_001443	Ca_21422	4.31917	4.05893	3.97275	5.29801
XLOC_001444	Ca_21421	0	0	0	0
XLOC_001445	Ca_21419	8.76817	9.06177	4.90091	8.24211
XLOC_001446	Ca_21418	12.4669	9.31279	7.23879	11.788
XLOC_001447	Ca_21416	0	0	0	0
XLOC_001448	Ca_21415	28.3098	30.0454	28.1557	26.8886
XLOC_001449	Ca_21413	0	0	0	0.0403965
XLOC_001450	Ca_21412	0	0	0	0.548963
XLOC_001451	Ca_21409	17.5996	19.7589	20.3882	22.187
XLOC_001452	Ca_21407	37.0706	53.2334	42.3174	38.453
XLOC_001453	Ca_21405	16.0499	18.6833	22.0721	15.444
XLOC_001454	Ca_26102	0	0	0	0
XLOC_001455	Ca_24104	0	0	0	0
XLOC_001456	Ca_24105	0	0	0	0
XLOC_001457	Ca_24106	0	0	0	0
XLOC_001458	Ca_24107	0	0	0	0
XLOC_001459	Ca_24110	17.2106	16.2864	20.0116	13.7261
XLOC_001460	-	1.97091	1.52202	3.2169	2.86553
XLOC_001461	Ca_24111	43.5054	36.8382	30.1917	28.9454
XLOC_001462	-	12.5682	4.07225	6.44078	33.4154
XLOC_001463	Ca_21677	0	0	0	0
XLOC_001464	Ca_21678	0.163645	0.171315	0.0721887	0.185578
XLOC_001465	Ca_21680	0	0	0	0
XLOC_001466	Ca_21681	0	0	0	0
XLOC_001467	Ca_21682	0	0	0	0
XLOC_001468	Ca_21685	30.8809	44.5204	27.8345	32.7793
XLOC_001469	Ca_21687	29.789	27.4979	34.1223	39.311
XLOC_001470	Ca_21688	161.135	81.4682	125.901	79.5075
XLOC_001471	Ca_21689	7.41288	8.69733	4.05196	10.7478
XLOC_001472	Ca_21693	0	0	0	0
XLOC_001473	Ca_21694	0	0	0	0
XLOC_001474	Ca_21696	32.6448	36.0029	22.4347	25.9589
XLOC_001475	Ca_21697	20.4582	25.4518	17.8082	17.9501
XLOC_001476	Ca_21699	0	0	0	0
XLOC_001477	Ca_27231	0	0	0	0
XLOC_001478	Ca_21822	0	0	0	0
XLOC_001479	Ca_21823	0	0	0	0
XLOC_001480	Ca_21824	0	0	0	0
XLOC_001481	Ca_21825	0	0.397128	0	0
XLOC_001482	Ca_21826	0.0992722	0.458569	0	0.48693
XLOC_001483	Ca_21830	0	0	0	0
XLOC_001484	Ca_21831	29.9596	33.4513	26.7729	30.6471
XLOC_001485	Ca_21833	0	0	0	0
XLOC_001486	Ca_21838	90.3146	86.642	99.5362	72.9859
XLOC_001487	Ca_21841	113.744	111.459	161.789	129.728
XLOC_001488	Ca_21844	12.9229	15.6333	5.59837	21.6578
XLOC_001489	Ca_23526	28.8069	18.8615	54.1237	42.5341
XLOC_001490	Ca_23527	8.82324	21.7056	22.2744	20.1063
XLOC_001491	Ca_23528	14.9727	15.5716	17.9543	11.8244
XLOC_001492	Ca_23531	30.2019	31.5048	27.3707	27.4665
XLOC_001493	Ca_23532	32.664	19.4436	49.5834	21.781
XLOC_001494	Ca_23533	27.2567	36.1506	22.9769	29.4787
XLOC_001495	Ca_23535	0	0	0	0
XLOC_001496	-	5.04026	3.71968	9.75797	12.3947
XLOC_001497	Ca_23539	11.5993	12.1821	13.1244	15.902
XLOC_001498	Ca_23541	0.0890083	0.215345	0.676958	0.559156
XLOC_001499	Ca_27444	15.4436	17.6401	16.4077	15.1726
XLOC_001500	Ca_13977	0	0	0	0
XLOC_001501	Ca_13974	0	0	0	0
XLOC_001502	Ca_13973	0	0	0	0
XLOC_001503	Ca_13971	13.5257	10.8065	7.48259	7.53956
XLOC_001504	-	4.46131	1.57839	3.23172	1.77001
XLOC_001505	Ca_13969	5.5874	8.61178	9.97851	4.08646
XLOC_001506	Ca_13968	2.76648	4.21397	2.51629	0.626471
XLOC_001507	Ca_13967	1.20015	0.921177	0.738757	0.626841
XLOC_001508	Ca_13965	0	0	0	0
XLOC_001509	Ca_13964	10.5004	13.6916	9.54599	12.591
XLOC_001510	Ca_13963	0	0	0	0
XLOC_001511	Ca_13962	2.03642	2.41341	3.27666	4.03491
XLOC_001512	Ca_13961	0.989819	1.34728	0.628512	0.777879
XLOC_001513	Ca_13953	2.71418	6.35036	2.24297	3.09228
XLOC_001514	Ca_13952	0	0	0	0
XLOC_001515	Ca_13951	0	0	0	0
XLOC_001516	Ca_13949	5.78396	3.80665	6.42943	3.61271
XLOC_001517	Ca_13946	0	0.0286827	0	0.0301281
XLOC_001518	Ca_13945	0	0	0	0
XLOC_001519	Ca_13944	0	0	0	0
XLOC_001520	Ca_13942	580.847	274.368	1466.49	888.546
XLOC_001521	Ca_13941	0	0	0	0
XLOC_001522	Ca_13940	0	0	0	0
XLOC_001523	Ca_13938	0.291022	0	0	0.261624
XLOC_001524	Ca_13937	0	0	0	0
XLOC_001525	Ca_13934	0	0.455308	0	0
XLOC_001526	Ca_13932	0	0	0	0
XLOC_001527	Ca_13931	11.6879	11.3614	4.26422	11.661
XLOC_001528	Ca_13930	1.01893	1.86829	0.761749	1.33767
XLOC_001529	Ca_13929	3.90623	5.17616	2.22944	2.22348
XLOC_001530	Ca_13925	0	0	0	0
XLOC_001531	Ca_13924	68.1347	47.3854	48.6915	44.8991
XLOC_001532	Ca_13919	0	0	0	0
XLOC_001533	Ca_13917	19.5709	21.5531	14.7834	16.2705
XLOC_001534	Ca_13915	0	0	0	0
XLOC_001535	Ca_13910	49.6873	38.0021	84.4088	57.1365
XLOC_001536	Ca_13908	0	0	0	0
XLOC_001537	Ca_13906	0	0	0	0
XLOC_001538	Ca_13904	66.2902	94.2509	106.065	89.3912
XLOC_001539	Ca_13901	13.5267	13.5172	10.7149	17.9418
XLOC_001540	Ca_13900	3.5679	4.29645	3.471	3.18759
XLOC_001541	Ca_13899	8.61683	8.19873	8.08482	8.3268
XLOC_001542	Ca_13898	0.41579	0	0	0
XLOC_001543	Ca_13894	27.2337	24.2215	16.4465	30.8961
XLOC_001544	Ca_13891	0	0	0	0
XLOC_001545	Ca_13890	0.29617	0.819778	0.286119	0
XLOC_001546	Ca_18440	10.6783	12.0748	20.0623	11.9908
XLOC_001547	Ca_18441	25.8624	27.5996	27.0303	28.7091
XLOC_001548	Ca_18442	8.57849	7.32686	13.4585	12.3124
XLOC_001549	Ca_18449	1.06051	2.16662	0.462289	1.15033
XLOC_001550	Ca_18450	1.56127	0.975883	0.721346	1.38231
XLOC_001551	Ca_18451	4.8434	5.28448	1.63393	6.8153
XLOC_001552	-	9.62322	9.00216	16.8793	19.7515
XLOC_001553	Ca_18453	4.91043	5.8355	5.41587	5.71371
XLOC_001554	Ca_18455	156.135	200.564	172.854	200.456
XLOC_001555	Ca_18456	320.056	361.696	427.294	343.57
XLOC_001556	Ca_18457	0	0	0	0
XLOC_001557	Ca_18458,Ca_18464	0	124.601	0	0
XLOC_001558	Ca_18459	0	0	0	0
XLOC_001559	Ca_18463	0	32.5251	0	0
XLOC_001560	Ca_18465	0	0	0	0.0926957
XLOC_001561	Ca_18466	0.0354617	0	0	0
XLOC_001562	Ca_18470	7.20119	7.95891	9.31072	10.0255
XLOC_001563	Ca_18472	1.29223	1.98673	1.45844	0.858848
XLOC_001564	Ca_18473	0.959332	0.314132	1.52317	0.804918
XLOC_001565	-	0.741682	1.35291	0.956781	0.808202
XLOC_001566	Ca_18475	0	0	0	0
XLOC_001567	Ca_18477	2.87723	3.6121	0.606982	5.33456
XLOC_001568	Ca_18478	1.0772	0.378803	0.240437	2.30527
XLOC_001569	Ca_18481	29.2003	43.9086	36.8089	38.0092
XLOC_001570	Ca_18482	28.9842	28.3076	27.7619	39.0676
XLOC_001571	Ca_23107	0.926982	0.591656	0.665547	0.751283
XLOC_001572	Ca_23108	25.0653	26.127	20.3711	21.2792
XLOC_001573	Ca_23109	24.8216	19.879	19.6689	23.0988
XLOC_001574	Ca_23111	50.8843	65.3408	54.5605	37.6081
XLOC_001575	Ca_23112	588.907	763.886	842.493	783.273
XLOC_001576	Ca_23113	1.59645	0.414884	4.4906	1.33153
XLOC_001577	Ca_23114	0	0	0	0
XLOC_001578	Ca_23115	0	0	0	0
XLOC_001579	Ca_23116	0	0	0	0
XLOC_001580	Ca_23119	0	0	0	0
XLOC_001581	Ca_23123	0	0	0	0
XLOC_001582	Ca_25795	5.35382	4.5736	4.42422	5.15831
XLOC_001583	Ca_25796	1.43447	1.25046	0.772308	1.12459
XLOC_001584	Ca_25799	0	0	0	0
XLOC_001585	Ca_25800	19.0773	11.7589	10.9552	11.6662
XLOC_001586	Ca_22515	3.52621	3.49089	2.7614	3.33493
XLOC_001587	Ca_22516	98.84	78.653	90.1731	129.01
XLOC_001588	Ca_22518	11.4252	9.26358	10.2525	10.9452
XLOC_001589	Ca_22520	26.922	19.2803	23.4353	29.202
XLOC_001590	Ca_22522	29.9763	36.2983	17.0191	29.4456
XLOC_001591	Ca_22523	38.938	42.7876	45.417	42.2984
XLOC_001592	Ca_22524	1.71434	0	0.668997	0
XLOC_001593	Ca_22525	4.62603	6.08134	7.83894	16.0842
XLOC_001594	Ca_22526	0.867584	0.119329	0.124912	0
XLOC_001595	Ca_22529	24.7476	17.8003	14.3016	21.3055
XLOC_001596	Ca_22534	505.035	237.597	559.97	176.664
XLOC_001597	Ca_22680	30.526	24.4667	47.7161	50.8777
XLOC_001598	Ca_22677	0.13357	0.224917	0.478624	1.04439
XLOC_001599	Ca_22674	8.83982	9.60641	7.22688	8.88947
XLOC_001600	Ca_22671	3.93402	4.23099	3.56363	4.42536
XLOC_001601	Ca_22670	0	0	0	0
XLOC_001602	Ca_22669	100.108	41.6445	142.332	33.7223
XLOC_001603	Ca_22668	0.350386	0.491608	1.24856	0.43541
XLOC_001604	Ca_22667	0	0	0	0
XLOC_001605	Ca_22666	0	0	0	0
XLOC_001606	Ca_22665	0	0	0	0.0693015
XLOC_001607	Ca_22664	14.2008	12.6197	18.7769	10.708
XLOC_001608	Ca_22663	6.45735	11.2757	8.85832	8.3605
XLOC_001609	Ca_22662	0	0	0	0
XLOC_001610	Ca_22661	0	0	0	0
XLOC_001611	Ca_13612	0	0	0	0
XLOC_001612	Ca_13611	0.63282	0.767642	0	0.546322
XLOC_001613	Ca_13609	1.43979	1.99011	1.60949	1.58864
XLOC_001614	Ca_13605	0	0	0	0
XLOC_001615	Ca_13603	0	0	0	0
XLOC_001616	Ca_13598	41.001	40.0617	45.554	42.209
XLOC_001617	Ca_13597	0	0	0	0.0188643
XLOC_001618	Ca_13596	15.8773	17.2872	13.5526	15.9336
XLOC_001619	Ca_13595	1.78534	3.50222	2.49382	3.10336
XLOC_001620	Ca_13593	0.195212	0.110708	0.0904663	0.0370085
XLOC_001621	Ca_13592	31.227	31.3251	27.8472	32.2601
XLOC_001622	Ca_13591	0	0	0	0
XLOC_001623	Ca_13590	0	0	0	0
XLOC_001624	Ca_13587	0	0	0	0
XLOC_001625	Ca_13582	0	0	0	0
XLOC_001626	Ca_13581	3.13894	2.48555	1.42099	2.54719
XLOC_001627	Ca_13580	13.5505	9.63373	6.67984	9.40708
XLOC_001628	Ca_13579	46.4279	8.76068	11.1623	7.74781
XLOC_001629	Ca_13577,Ca_13578	28.7816	34.5052	20.7506	35.9237
XLOC_001630	Ca_13576	0.944244	0.0539239	0.0612096	0.108894
XLOC_001631	Ca_13573	0.781809	0.155635	0.345622	0.802059
XLOC_001632	Ca_13572	0	0	0	0
XLOC_001633	Ca_13571	4.29307	3.05963	4.12026	3.01072
XLOC_001634	Ca_13570	0	0	0	0
XLOC_001635	Ca_13567	0.509586	0.62499	0.106295	0.625061
XLOC_001636	Ca_13566	142.087	153.428	151.575	123.709
XLOC_001637	Ca_13564	24.1716	24.8645	20.9805	31.3008
XLOC_001638	-	12.0144	11.1844	11.3698	10.3339
XLOC_001639	Ca_13562	446.914	468.407	445.989	458.72
XLOC_001640	Ca_13561	5633.58	1098.33	2750.2	1191.59
XLOC_001641	Ca_13559	4.72756	7.4451	5.21451	5.81502
XLOC_001642	Ca_13553	16.4466	22.0815	10.9315	19.1891
XLOC_001643	Ca_13549	31.496	38.9243	25.8578	31.4942
XLOC_001644	Ca_13546	0	0.211904	0.0874811	0
XLOC_001645	Ca_13545	0	0	0	0
XLOC_001646	Ca_13544	1.83162	1.77807	1.03428	1.49722
XLOC_001647	Ca_13542	13.2213	10.0884	12.8614	12.2648
XLOC_001648	Ca_13539,Ca_13540	4.82484	5.11183	3.64375	6.15771
XLOC_001649	Ca_13538	24.9767	26.0195	22.2462	18.9613
XLOC_001650	Ca_13537	52.3883	87.4609	55.3884	84.4075
XLOC_001651	Ca_13535	22.7162	26.4926	15.3481	20.35
XLOC_001652	Ca_13534	0	0	0	0.705375
XLOC_001653	Ca_13531	14.956	10.3663	10.9096	11.4637
XLOC_001654	-	19.3839	18.4287	10.7176	18.0401
XLOC_001655	Ca_13530	198.617	224.254	306.947	186.06
XLOC_001656	Ca_13528	0	0	0	0
XLOC_001657	Ca_23495	1.83797	2.73291	0.159411	3.17368
XLOC_001658	Ca_23496	63.0927	68.9438	91.1471	60.2195
XLOC_001659	Ca_23501	0	0	0	0
XLOC_001660	Ca_23506	0	0	0	0
XLOC_001661	Ca_26557	16.2176	13.2981	19.9473	17.9622
XLOC_001662	Ca_25715	24.9305	62.2221	27.599	44.0324
XLOC_001663	Ca_25718	0.220931	0.151264	0.221604	0.528802
XLOC_001664	Ca_26019	0.276042	0.165731	0.108497	0.205593
XLOC_001665	Ca_24431	0	0	0	0
XLOC_001666	Ca_24433	0	0	0	0
XLOC_001667	Ca_24434	107.044	96.8482	133.67	81.0183
XLOC_001668	Ca_24435	35.2115	14.2371	12.8729	15.1163
XLOC_001669	Ca_24439	0	0	0	0
XLOC_001670	Ca_24441	0	0	0	0
XLOC_001671	Ca_24442	0	0	0	0
XLOC_001672	Ca_24443	0	0	0	0
XLOC_001673	Ca_21529	25.6667	23.7573	19.8327	19.5469
XLOC_001674	Ca_21530	0	0	0	0
XLOC_001675	Ca_21531	0	0	0	0
XLOC_001676	Ca_21534	194.701	267.733	277.344	206.015
XLOC_001677	Ca_21537	0	0	0	0
XLOC_001678	Ca_21538	2.99754	4.91552	2.87564	5.24732
XLOC_001679	Ca_21539	0.330156	0.363626	0	0.463875
XLOC_001680	Ca_21540	27.009	33.209	33.2508	35.867
XLOC_001681	Ca_21545	0	0	0	0
XLOC_001682	Ca_21546	0	0	0	0
XLOC_001683	Ca_21547	2.48564	2.85245	4.05366	3.77324
XLOC_001684	Ca_21548	18.3215	19.1849	10.5878	10.9836
XLOC_001685	Ca_21551	0	0.27052	0	0.212368
XLOC_001686	Ca_27436	0	0	0	0
XLOC_001687	Ca_27437	0	0	0	0
XLOC_001688	Ca_27438	0	0	0	0
XLOC_001689	Ca_25109	0	0	0	0
XLOC_001690	Ca_25112	6.49794	9.50938	6.6213	8.31052
XLOC_001691	Ca_25113	5.51058	4.4745	2.46714	5.44251
XLOC_001692	Ca_25116	8.22098	7.00693	8.93611	9.50104
XLOC_001693	Ca_12943	83.1	74.8653	66.1996	75.3624
XLOC_001694	Ca_12941	3.62194	3.15414	2.37767	3.29659
XLOC_001695	Ca_12939	7.18061	9.31709	6.51985	13.9058
XLOC_001696	-	2.79802	4.92983	1.87764	2.77273
XLOC_001697	Ca_12931	39.7417	27.9195	24.4669	36.9785
XLOC_001698	-	15.4086	15.638	9.65651	14.4148
XLOC_001699	Ca_12930	5.96324	12.8131	0.592206	7.68135
XLOC_001700	Ca_12929	5.74906	10.3995	2.62516	6.49904
XLOC_001701	Ca_12929	0.945071	14.7488	0	2.47916
XLOC_001702	Ca_12928	16.7322	46.4851	18.7516	26.6179
XLOC_001703	Ca_12918	0	0	0	0
XLOC_001704	Ca_12917	0	0	0	0
XLOC_001705	Ca_12915	18.3875	2.38049	14.6105	13.2291
XLOC_001706	Ca_12914	185.595	345.002	198.727	273.341
XLOC_001707	Ca_12913	2.481	2.65847	3.30791	2.9623
XLOC_001708	Ca_12912	6.33801	7.17738	4.03487	6.59323
XLOC_001709	Ca_12911	0	0.0433065	0.11658	0.112111
XLOC_001710	Ca_12909	7.56065	6.69756	12.1219	7.3614
XLOC_001711	Ca_12908	8.79885	8.43924	8.73933	8.62765
XLOC_001712	Ca_12907	12.796	11.8719	8.82796	8.60782
XLOC_001713	Ca_12906	0	0	0	0
XLOC_001714	Ca_12905	98.7075	92.7907	135.292	75.1902
XLOC_001715	Ca_12904	0	0	0	0
XLOC_001716	Ca_12902	261.288	284.61	392.806	246.192
XLOC_001717	Ca_12899	0	0.0663829	0	0.077862
XLOC_001718	Ca_12898	0	0	0	0
XLOC_001719	Ca_12897	0	0	0	0
XLOC_001720	Ca_12896	55.8876	56.1355	58.3118	52.3787
XLOC_001721	Ca_12895	0.0997783	0.154809	0	0
XLOC_001722	Ca_12894	18.144	31.5693	37.7475	40.7305
XLOC_001723	Ca_12892	11.7024	10.487	12.1032	9.6145
XLOC_001724	Ca_12889	0	0	0	0
XLOC_001725	Ca_12888	704.894	592.561	776.511	556.702
XLOC_001726	Ca_12887	16.2914	17.8893	13.2237	13.7564
XLOC_001727	Ca_12886	206.293	265.896	227.257	187.941
XLOC_001728	Ca_12885	1.28139	2.96704	0.947629	2.10312
XLOC_001729	Ca_12884	0	0.0980542	0.127853	0
XLOC_001730	Ca_12883	413.882	543.453	565.334	461.688
XLOC_001731	-	3.06806	5.20978	6.07167	2.33818
XLOC_001732	Ca_12881	0.683107	1.6837	0.856298	1.35835
XLOC_001733	Ca_12875	51.8197	50.7594	48.5212	42.9196
XLOC_001734	Ca_12874	42.8428	45.052	52.4262	46.1415
XLOC_001735	Ca_12873	1.0382	1.71115	0.949679	1.42984
XLOC_001736	Ca_12871	0	0	0	0
XLOC_001737	Ca_12870	128.963	126.978	130.124	119.566
XLOC_001738	Ca_12869	2.51492	2.53235	2.7329	1.72957
XLOC_001739	Ca_12868	0	0	0	0
XLOC_001740	Ca_12866	17.6071	24.6958	24.3151	25.2301
XLOC_001741	Ca_12864	2.43728	2.696	2.85374	4.96533
XLOC_001742	Ca_12858	0.0411063	0.304411	0	0.228901
XLOC_001743	Ca_12856	4.56251	3.62889	3.77902	4.22872
XLOC_001744	Ca_12854	15.4134	12.4864	15.7123	16.221
XLOC_001745	Ca_12853	15.071	19.7733	16.12	15.6581
XLOC_001746	Ca_12852	0	0	0	0
XLOC_001747	Ca_12851	8.56138	9.01488	9.95825	11.6251
XLOC_001748	-	2.52636	3.76957	1.56025	4.24229
XLOC_001749	Ca_00004	10.4555	12.2994	11.3042	29.4433
XLOC_001750	Ca_00005	0	0	0	0
XLOC_001751	Ca_00008	13.0862	15.4061	15.0143	21.6966
XLOC_001752	Ca_00009	24.7873	11.6295	12.3641	16.0081
XLOC_001753	-	7.22289	8.43155	5.77617	8.57755
XLOC_001754	Ca_00018	23.6426	31.7383	25.9315	25.3797
XLOC_001755	Ca_00021	10.3384	13.4966	8.06072	11.8673
XLOC_001756	Ca_00023	17.0445	14.6044	12.9821	15.5579
XLOC_001757	Ca_00026	87.179	81.6954	81.9838	69.4688
XLOC_001758	Ca_00027	52.8655	44.5692	44.0893	41.8872
XLOC_001759	Ca_00029	5.75829	5.50132	4.39466	6.16127
XLOC_001760	Ca_00030	34.1448	34.5041	24.4859	40.0657
XLOC_001761	Ca_00032	7.64464	6.34787	5.63477	7.62779
XLOC_001762	Ca_00034	63.3745	76.8633	76.1606	66.2992
XLOC_001763	Ca_00036	18.3748	17.4989	13.7224	15.0339
XLOC_001764	Ca_00037	42.6536	54.1066	55.0278	47.9075
XLOC_001765	Ca_00040	59.5535	46.9464	45.0664	52.2045
XLOC_001766	Ca_00042	335.814	337.237	431.194	209.985
XLOC_001767	Ca_00044	22.1496	23.6396	22.7175	21.968
XLOC_001768	Ca_00045	32.5511	32.2921	32.4434	36.1824
XLOC_001769	Ca_00047	14.6097	17.0547	15.7338	17.7101
XLOC_001770	Ca_00048	64.9307	72.2658	55.8618	50.1741
XLOC_001771	Ca_00050	9.42327	9.25065	8.82286	8.87363
XLOC_001772	Ca_00052,Ca_00053	46.0614	70.2799	44.6509	51.0074
XLOC_001773	Ca_00055	1.967	2.54718	2.15162	1.17464
XLOC_001774	Ca_00056	6.65792	5.87937	5.63532	4.98954
XLOC_001775	Ca_00057	35.8867	36.1188	31.5401	30.4256
XLOC_001776	Ca_00059	1.42843	1.19754	1.44282	2.80872
XLOC_001777	Ca_00061	0.0425312	0.135288	0.0416069	0.0628369
XLOC_001778	Ca_00062	0.180418	0	0	0
XLOC_001779	Ca_00067	4.11737	4.18196	3.28434	5.12883
XLOC_001780	-	8.90102	10.6263	21.9501	13.0498
XLOC_001781	Ca_00069	54.1408	59.5301	60.4482	74.1796
XLOC_001782	Ca_00070	47.6404	54.2148	75.9142	46.7192
XLOC_001783	Ca_00072	3.59419	4.50992	2.73974	2.15494
XLOC_001784	Ca_00074	5.4637	3.88416	6.10611	5.55666
XLOC_001785	Ca_00076	0	0	0	0
XLOC_001786	Ca_00078	2.01891	2.55763	1.90717	2.68553
XLOC_001787	Ca_00079	21.6554	20.717	16.4677	22.7503
XLOC_001788	Ca_00085	82.2137	70.3893	104.877	81.194
XLOC_001789	Ca_00091	40.8498	20.0011	23.5952	28.3515
XLOC_001790	Ca_00092	0.905943	1.53668	1.58448	1.37879
XLOC_001791	Ca_00094	0	0.0842336	0	0
XLOC_001792	Ca_00096	57.7065	61.15	61.046	59.0761
XLOC_001793	Ca_00097	808.608	848.29	1381.57	789.822
XLOC_001794	Ca_00098	4.99987	7.96297	5.69936	4.35129
XLOC_001795	Ca_00099	1.51356	0.147962	2.10629	0.971753
XLOC_001796	Ca_00100	1.12645	0.656883	2.42834	2.55977
XLOC_001797	Ca_00101	4.40056	4.9984	3.51966	4.90262
XLOC_001798	Ca_00102	64.1907	24.9701	16.5168	13.2429
XLOC_001799	Ca_00103	691.378	915.688	704.228	652.349
XLOC_001800	Ca_00105	27.5337	33.6441	30.2125	23.6399
XLOC_001801	Ca_00109	1795.37	1657.42	2827.96	1538.65
XLOC_001802	Ca_00110	9.75385	9.99642	9.27478	12.1789
XLOC_001803	Ca_00111	9.35607	16.9094	13.7327	23.8835
XLOC_001804	Ca_00113	16.3231	26.1938	16.9377	16.0022
XLOC_001805	Ca_00115	71.9965	100.488	41.9636	38.5391
XLOC_001806	Ca_00117	23.176	32.573	25.7993	31.1509
XLOC_001807	Ca_00119	12.5979	12.4671	10.878	11.5299
XLOC_001808	Ca_00121	124.26	90.9756	136.863	76.9678
XLOC_001809	Ca_00122	3.09595	2.42729	1.14545	2.33115
XLOC_001810	Ca_00124	67.8741	63.3266	84.8413	59.2905
XLOC_001811	Ca_00125	427.028	65.9036	205.049	64.3632
XLOC_001812	Ca_00127	47.8758	35.9347	31.5769	56.869
XLOC_001813	-	1.11833	2.53494	1.96237	1.6552
XLOC_001814	-	8.9855	9.53093	15.4924	10.1592
XLOC_001815	-	4.13022	6.46675	7.14044	6.03878
XLOC_001816	Ca_00133	216.133	275.056	239.456	273.01
XLOC_001817	Ca_00134	9.37014	10.5181	9.72144	13.0587
XLOC_001818	Ca_00135	15.3181	16.615	11.2456	15.4161
XLOC_001819	Ca_00137	39.3556	42.0698	46.553	41.8209
XLOC_001820	Ca_00141	11.3026	14.313	9.1678	9.59662
XLOC_001821	Ca_00145	0	0.180127	0.36077	0
XLOC_001822	Ca_00148	0.242178	0	0.0870443	0
XLOC_001823	Ca_00150	21.9652	35.9868	16.1755	22.0517
XLOC_001824	Ca_00151	611.276	847.352	1180.03	689.67
XLOC_001825	Ca_00153	225.55	245.91	121.204	67.6916
XLOC_001826	Ca_00154	25.9893	34.3723	24.8082	36.2597
XLOC_001827	Ca_00157	1.48435	0.891982	0.653742	0.991746
XLOC_001828	Ca_00158	82.2188	91.2963	99.6607	81.6337
XLOC_001829	Ca_00160	44.7493	41.3498	85.1502	56.7767
XLOC_001830	Ca_00162	0	0.14088	0	0.17943
XLOC_001831	Ca_00164	174.57	173.849	179.583	142.482
XLOC_001832	Ca_00165	50.0697	40.5153	92.565	67.9788
XLOC_001833	Ca_00168	8.06759	13.7686	9.86729	9.14945
XLOC_001834	Ca_00170	21.3986	24.7766	23.8508	24.3156
XLOC_001835	-	7.97748	6.45199	9.71979	12.1659
XLOC_001836	Ca_00171	44.4556	30.648	37.9133	17.3139
XLOC_001837	Ca_00175	196.973	64.3536	85.4876	58.7765
XLOC_001838	Ca_00176	131.16	179.106	152.075	87.3545
XLOC_001839	Ca_00177	107.756	141.975	111.523	102.809
XLOC_001840	Ca_00180	11.2304	14.3791	12.0886	11.0946
XLOC_001841	Ca_00184	3.12902	2.46429	4.01331	4.57735
XLOC_001842	Ca_00185	76.7432	86.0581	87.1616	74.0505
XLOC_001843	Ca_00190	4.10213	2.53474	2.44005	2.15991
XLOC_001844	Ca_00193	3.13375	4.17901	2.87382	7.0737
XLOC_001845	Ca_00198	0	0	0	0
XLOC_001846	Ca_00202	373.752	251.869	431.446	224.383
XLOC_001847	Ca_00203	8.1828	6.78389	7.29018	6.06224
XLOC_001848	Ca_00205	2.12802	3.60725	3.45701	3.44182
XLOC_001849	Ca_00206	10.3211	16.4698	11.8216	10.7272
XLOC_001850	Ca_00211	39.8717	32.4729	37.6492	25.3669
XLOC_001851	Ca_00212	55.8856	61.7405	66.672	45.9269
XLOC_001852	Ca_00213	30.2094	31.5526	33.5806	34.9228
XLOC_001853	Ca_00215,Ca_00216,Ca_00217	1513.78	2537.3	2521.26	2114.84
XLOC_001854	Ca_00219	21.6473	14.3885	15.0024	19.8922
XLOC_001855	Ca_00220	15.1423	5.38461	5.11139	5.60178
XLOC_001856	Ca_00221	9.95593	15.1821	16.8177	12.4873
XLOC_001857	Ca_00223	120.715	131.15	134.045	121.66
XLOC_001858	Ca_00226	0	0.144786	0	0
XLOC_001859	Ca_00231	14.6078	12.5889	14.6935	14.6092
XLOC_001860	Ca_00232	4.33437	1.81553	0.80591	2.35379
XLOC_001861	Ca_00233	8.14838	6.20199	10.3757	12.4831
XLOC_001862	Ca_00235	0.237088	0.959998	0.300783	0.338909
XLOC_001863	Ca_00236	0.360348	0.727902	0.389106	1.03417
XLOC_001864	Ca_00237	11.0225	9.03491	9.34538	10.8074
XLOC_001865	Ca_00239	0	0	0	0
XLOC_001866	Ca_00240	70.8898	59.4549	39.0984	47.0344
XLOC_001867	Ca_00243	15.2301	16.6482	11.3182	18.1969
XLOC_001868	Ca_00247	9.73872	2.07735	1.57761	0.366152
XLOC_001869	Ca_00248	229.109	246.852	260.159	187.896
XLOC_001870	Ca_00249,Ca_00250	84.6162	133.48	121.72	106.779
XLOC_001871	Ca_00251	738.518	705.723	989.787	518.217
XLOC_001872	Ca_00256	42.3799	45.7949	44.0042	44.6986
XLOC_001873	Ca_00259	0	0.129772	0	0.166113
XLOC_001874	Ca_00261	3.29572	3.70102	2.28028	4.4794
XLOC_001875	Ca_00262	1.55594	1.26436	1.63607	1.1574
XLOC_001876	Ca_00265	10.0973	12.6462	4.81283	10.0779
XLOC_001877	Ca_00266	6.53171	6.40235	4.38044	7.3336
XLOC_001878	Ca_00267	11.1458	10.7206	8.00848	11.5349
XLOC_001879	Ca_00268	9.27936	11.8067	6.39436	10.4854
XLOC_001880	Ca_00270	4.97232	6.08105	7.19289	5.73439
XLOC_001881	Ca_00271	0	0	0.0842477	0.0296498
XLOC_001882	Ca_00273	67.0484	64.4031	78.8069	67.0869
XLOC_001883	Ca_00278	1.48321	1.66714	2.38126	1.81954
XLOC_001884	Ca_00279	47.0921	55.1759	51.8432	60.9356
XLOC_001885	Ca_00280	23.6973	15.9821	15.5469	9.2245
XLOC_001886	Ca_00281	18.9149	39.2434	31.4252	35.7805
XLOC_001887	Ca_00282	1.28083	2.8657	1.58152	1.63096
XLOC_001888	Ca_00287	10.1456	6.7083	4.78488	8.15639
XLOC_001889	Ca_00288	22.0624	19.531	18.5425	16.728
XLOC_001890	Ca_00290	131.005	133.072	147.513	127.459
XLOC_001891	Ca_00293	2.3532	1.53752	1.79447	1.52405
XLOC_001892	Ca_00298	2.61376	4.22347	3.96203	3.8514
XLOC_001893	Ca_00300	62.5656	72.1396	107.632	53.3077
XLOC_001894	Ca_00301	9.3856	10.3796	13.5324	11.3166
XLOC_001895	Ca_00303	19.7271	17.649	24.346	19.9558
XLOC_001896	Ca_00305	12.0305	14.4183	10.7191	10.7157
XLOC_001897	Ca_00306	32.6687	52.7337	17.287	44.7152
XLOC_001898	Ca_00307	72.2211	101.432	140.635	83.8971
XLOC_001899	Ca_00308	21.8039	20.6039	17.5181	18.3524
XLOC_001900	Ca_00319	25.751	31.2018	32.8582	32.7119
XLOC_001901	Ca_00322	4769.38	6374.66	6295.71	5101.72
XLOC_001902	Ca_00321	7.53183	9.90258	6.3111	11.5149
XLOC_001903	Ca_00324	20.9487	15.9598	11.7838	22.9227
XLOC_001904	Ca_00327	307.256	182.636	462.213	162.388
XLOC_001905	Ca_00329	55.6642	65.5599	132.903	73.6536
XLOC_001906	Ca_00330	2.75618	4.4401	4.38291	5.85304
XLOC_001907	Ca_00331	30.9025	7.04654	10.7113	13.5611
XLOC_001908	Ca_00332	17.6715	14.3886	34.9298	18.7581
XLOC_001909	Ca_00333	12.7623	11.4945	11.2	11.1981
XLOC_001910	Ca_00334	7.77733	8.40404	5.54482	5.87238
XLOC_001911	Ca_00337	22.8237	19.0954	9.07062	20.8504
XLOC_001912	Ca_00339	0.731684	1.97059	0.463485	0.208485
XLOC_001913	Ca_00340	4.20139	4.14838	1.27938	2.78193
XLOC_001914	Ca_00342	13.2971	11.5589	17.8665	15.8341
XLOC_001915	Ca_00347	16.7129	18.871	11.8855	21.3592
XLOC_001916	-	5.49502	3.95351	2.79234	3.91561
XLOC_001917	Ca_00352	146.526	181.125	206.43	115.626
XLOC_001918	Ca_00356	26.2555	35.7026	33.6472	20.3462
XLOC_001919	Ca_00357	0.174264	0	0.0530755	0
XLOC_001920	Ca_00358	9.48786	10.5784	8.77288	7.47641
XLOC_001921	Ca_00360	0.0763122	0.0686696	0.12731	0.114632
XLOC_001922	Ca_00362	3.8112	1.37241	0.64982	1.3202
XLOC_001923	Ca_00363	6.74034	3.30809	3.82858	4.31936
XLOC_001924	Ca_00366	0.102686	0.371984	0	0.155111
XLOC_001925	Ca_00369	8.13539	6.93274	8.6067	7.44219
XLOC_001926	Ca_00370	3.38939	3.26161	6.75101	4.46784
XLOC_001927	Ca_00371	90.4317	166.241	81.7889	103.546
XLOC_001928	Ca_00377	356.473	338.495	503.148	282.668
XLOC_001929	Ca_00378	11.3645	11.6878	8.79859	10.6691
XLOC_001930	Ca_00380	0	0	0	0
XLOC_001931	Ca_00381	0	0	0	0
XLOC_001932	Ca_00382	25.5819	20.2656	22.3449	16.7691
XLOC_001933	Ca_00385	4.64988	3.82933	4.0487	7.28515
XLOC_001934	Ca_00386	7.58867	9.1554	8.84067	10.3101
XLOC_001935	Ca_00387	75.8199	97.6571	35.9685	45.6101
XLOC_001936	-	1.80838	3.81004	0.468593	1.66437
XLOC_001937	Ca_00392	21.9824	17.0885	21.1662	18.8873
XLOC_001938	-	10.8696	5.34714	6.09767	5.46296
XLOC_001939	Ca_00394	29.8766	34.0722	41.9649	26.4111
XLOC_001940	Ca_00395	36.7677	45.4086	69.8381	49.3396
XLOC_001941	Ca_00399	0	0.0878109	0	0
XLOC_001942	Ca_00402	23.1368	21.893	23.505	18.3747
XLOC_001943	Ca_00405	4.56379	5.58021	3.53556	3.62155
XLOC_001944	Ca_00409	4.14645	0.842269	3.05272	2.95605
XLOC_001945	Ca_00410	9.93799	2.04786	4.86006	5.01945
XLOC_001946	Ca_00411	33.2617	14.4292	26.6853	11.6191
XLOC_001947	Ca_00412	36.3876	50.0128	22.7826	30.8545
XLOC_001948	Ca_00413	17.8393	6.45889	9.05124	7.88243
XLOC_001949	Ca_00414	197.551	566.496	1360.34	209.111
XLOC_001950	Ca_00416	58.4733	62.1878	85.6854	60.9507
XLOC_001951	Ca_00417	1.63976	2.37136	4.55005	3.93721
XLOC_001952	Ca_00419	24.3691	33.2679	44.5243	38.5486
XLOC_001953	Ca_00421	0.36599	0.317512	0.221191	0.273552
XLOC_001954	Ca_00427	0	0	0	0
XLOC_001955	Ca_00428	2.48053	2.98292	2.42625	3.83066
XLOC_001956	Ca_00429	0	0	0	0
XLOC_001957	Ca_00431	23.8217	31.2658	24.0534	23.6904
XLOC_001958	Ca_00432	5.13431	5.46086	4.5646	3.81151
XLOC_001959	Ca_00438	18.3987	20.4805	17.7929	16.4385
XLOC_001960	Ca_00439,Ca_00440	54.7452	61.3933	61.6642	46.4402
XLOC_001961	Ca_00446	0.265258	0.120225	0.136213	0.0350221
XLOC_001962	Ca_00447	0	0	0	0
XLOC_001963	Ca_00448	0	0	0	0
XLOC_001964	Ca_00449	0.166667	0.100971	0.0514011	0
XLOC_001965	Ca_00450	10.9554	16.5437	15.3401	12.043
XLOC_001966	Ca_00454	120.683	124.276	144.252	122.013
XLOC_001967	Ca_00455	61.6394	61.9702	61.8034	56.7826
XLOC_001968	Ca_00456	23.2329	23.3497	25.5485	24.0517
XLOC_001969	Ca_00458	0	1.09517	0	0
XLOC_001970	Ca_00462	0.0745656	0.072094	0.0774285	0.0252135
XLOC_001971	Ca_00463	1.84302	2.1198	1.67095	1.759
XLOC_001972	-	61.2419	58.8396	98.3116	43.1349
XLOC_001973	Ca_00467	35.9537	32.0049	21.0816	31.6679
XLOC_001974	Ca_00468	4.9657	5.69578	4.03992	6.9252
XLOC_001975	Ca_00472	6.09703	8.1999	5.24664	6.04261
XLOC_001976	Ca_00476	0.761966	1.60628	1.08071	2.31756
XLOC_001977	Ca_00479	1.50608	1.58108	1.41585	0
XLOC_001978	Ca_00480	1.47875	2.62562	2.69145	2.04333
XLOC_001979	Ca_00481	72.9608	77.1246	37.7718	82.6366
XLOC_001980	Ca_00483	41.1439	48.9945	40.3675	37.7354
XLOC_001981	Ca_00484	15.5423	16.0822	9.0702	14.5559
XLOC_001982	Ca_00487	4.8604	5.15569	4.00199	4.2644
XLOC_001983	Ca_00488	1.68943	15.4139	3.22555	7.47694
XLOC_001984	-	20.426	0.5619	2.90046	1.22092
XLOC_001985	Ca_00490	17.2593	12.9544	14.7867	14.0481
XLOC_001986	Ca_00493	50.2389	45.7489	34.6268	46.8473
XLOC_001987	Ca_00497	9.97087	7.15573	14.679	9.74721
XLOC_001988	Ca_00531	7.79458	6.95048	3.31496	5.98612
XLOC_001989	Ca_00500	3.288	3.95044	2.56075	3.08858
XLOC_001990	Ca_00501	0.411113	0.128992	0.405822	0
XLOC_001991	Ca_00503	0.474988	0.569164	0.202096	0.530173
XLOC_001992	Ca_00505	2.05035	0.464928	1.06279	0
XLOC_001993	Ca_00508	72.1719	77.4149	91.267	34.288
XLOC_001994	Ca_00509	358.352	301.463	482.031	278.343
XLOC_001995	Ca_00514	0.304618	0.40834	0	0.317287
XLOC_001996	Ca_00515	6.28596	7.30095	5.66025	7.71063
XLOC_001997	Ca_00518	0	0	0	0
[truncated: 28,981 more rows]
