# Supplementary material for: Unravelling the molecular mechanism underlying drought stress response in chickpea via integrated multi-omics analysis
Source: Front Plant Sci. 2023 May 23;14:1156606. doi: 10.3389/fpls.2023.1156606 (PMC10242046; doi:10.3389/fpls.2023.1156606)
Supplement: Supplementary file 5 [file Table_4.xlsx]

## Sheet: Sheet1
Table S4. Summary of proteins identified in drought-tolerant (DT) and drought-sensitive (DS) chickpea genotypes for control (C) and drought stressed (D) samples.
	Protein intensity
Proteins	DT(C)	DT(D)	DS(C)	DS(D)
Ca_00006	295195000	261250000	271832500	299855000
Ca_00019	2637675000	2497975000	2277750000	2377125000
Ca_00026	707282500	751327500	832225000	776710000
Ca_00028	150402500	146432500	130852500	113870000
Ca_00042	87635750	75987230	119322500	149770000
Ca_00045	4.95662e+07	48532000	64872000	48763250
Ca_00048	28847250	0	0	2.62503e+07
Ca_00064	171117500	207422500	177597500	144350000
Ca_00102	41514655	45490250	0	0
Ca_00103	2520375000	2835500000	2185750000	2433425000
Ca_00115	572577500	745072500	526927500	799330000
Ca_00124	129667500	124372500	130517500	124062500
Ca_00136	5.04585e+07	59731750	53216000	57298325
Ca_00138	35528200	15336924	0	0
Ca_00151	268055000	278910000	338147500	329902500
Ca_00161	72789500	8.33992e+07	73327250	85021900
Ca_00173	97578500	94135000	130545000	77585750
Ca_00177	5.96173e+07	97396810	0	0
Ca_00185	225247500	172847500	205387500	208900000
Ca_00189	69246000	76985750	66051000	91205750
Ca_00204	19941720	1.86632e+07	21097565	32769885
Ca_00215	5653175000	6130225000	5481100000	7077575000
Ca_00216	2601150000	1970350000	3637225000	3812675000
Ca_00221	5.1279e+07	8.49802e+07	0	0
Ca_00235	66220355	88658250	67010500	86984250
Ca_00250	341620000	383725000	384395000	440060000
Ca_00251	232943850	167254460	1.58476e+08	164425825
Ca_00252	1.75446e+07	1.53268e+08	0	55537520
Ca_00273	3.33495e+07	0	3.82608e+07	0
Ca_00279	237557500	212657500	206967500	156502500
Ca_00290	267237500	287402500	581507500	574207500
Ca_00297	41642040	27921250	47434000	39591250
Ca_00312	190900000	220575000	176392500	129660000
Ca_00316	685520000	574812500	534125000	925140000
Ca_00322	275857500	173323250	340085000	300465000
Ca_00328	2.25852e+07	0	0	0
Ca_00351	4.47426e+07	33810250	49808250	3.83484e+07
Ca_10186	4.47426e+07	33810250	49808250	3.83484e+07
Ca_00263	4.47426e+07	33810250	49808250	3.83484e+07
Ca_00258	4.47426e+07	33810250	49808250	3.83484e+07
Ca_00577	4.47426e+07	33810250	49808250	3.83484e+07
Ca_00340	4.47426e+07	33810250	49808250	3.83484e+07
Ca_00354	51005500	6.51508e+07	44240250	46515695
Ca_00374	1706550000	531915000	1738125000	565052500
Ca_00415	6.27615e+07	64208430	83154750	72052000
Ca_00433	114019750	135328250	120967500	114617500
Ca_00444	34906000	40681500	41585250	43824500
Ca_00454	61847500	65271500	57210260	72359470
Ca_00455	232722500	219715000	221350000	212902500
Ca_00471	35838580	3.84303e+07	37530500	5.3217e+07
Ca_00481	136143500	121533500	99123250	113151250
Ca_00510	274900000	236557500	259282500	176867500
Ca_00528	1358500000	1321275000	1235125000	1329750000
Ca_25059	1358500000	1321275000	1235125000	1329750000
Ca_27871	1358500000	1321275000	1235125000	1329750000
Ca_00555	28797750	33554500	58735250	38959500
Ca_00580	696197500	693490000	881910000	653707500
Ca_00593	59186755	66593500	7.94159e+07	7.03127e+07
Ca_00604	834225000	1014902500	980850000	757950000
Ca_00609	186207500	199280000	296075000	249250000
Ca_00610	460482500	468680000	476815000	342927500
Ca_00611	693537500	504635000	608860000	477435000
Ca_00642	1394500000	1634450000	1675250000	1633900000
Ca_00664	26552820	40371795	1.64256e+07	0
Ca_00669	68232250	54924000	98141500	68486000
Ca_00673	342537500	253252500	239157500	209705000
Ca_00677	198775000	133071250	216507500	139015000
Ca_00684	66714750	37527250	56546250	68158250
Ca_00692	955545000	966467500	943212500	860060000
Ca_00694	566255375	538458700	601320000	711607500
Ca_00699	2.79538e+07	28782255	0	25753875
Ca_28255	2.79538e+07	28782255	0	25753875
Ca_00700	835125000	699045000	1067657500	1012412500
Ca_00701	45863270	0	0	0
Ca_00704	138885000	146420000	128737500	132695250
Ca_00721	19375639	0	0	0
Ca_00722	611510000	479817500	576517500	508227500
Ca_00723	1475525000	1460722500	1592125000	3532225000
Ca_00749	167060000	137127250	183337500	214385000
Ca_00753	335040000	269502500	462835000	367017500
Ca_00755	1.41798e+07	15429953	0	3.16827e+07
Ca_00760	276372500	331350000	279187500	369810000
Ca_00761	9620475000	7849550000	11805250000	9561300000
Ca_00762	55939325	76360250	76891000	75293500
Ca_00771	3.31573e+07	46888250	57673750	4.88644e+07
Ca_00782	66670750	5.36105e+07	50872500	63284000
Ca_00785	1.73523e+07	0	0	0
Ca_00830	130557500	180565000	236625000	263942500
Ca_00840	98285250	130417250	1.15903e+08	158057195
Ca_14411	98285250	130417250	1.15903e+08	158057195
Ca_00843	3.08812e+07	0	52303750	58747375
Ca_00862	2.12205e+07	2.10298e+07	0	0
Ca_00906	3.35934e+07	52674010	4.6218e+07	41658250
Ca_00909	678885000	647977500	642817500	568535000
Ca_00912	70227500	66776750	51653500	4.26952e+07
Ca_00913	490890000	594700000	461205000	606395000
Ca_00916	65733250	77944185	63422750	6.5248e+07
Ca_00951	216470000	226247500	189395000	199282500
Ca_00960	211354950	148480000	274745000	183035000
Ca_00971	48548250	64969015	0	46958250
Ca_00973	37019000	32072000	32386500	4.08831e+07
Ca_00978	154477500	185225000	0	0
Ca_00979	1317025000	1109705000	1775000000	1452750000
Ca_00995	83859540	97934130	107316500	0
Ca_01006	2.84002e+07	0	2.50698e+07	24173305
Ca_01015	63094000	84947750	67175750	74760500
Ca_01035	7201075000	7753725000	7096725000	6471450000
Ca_01048	775022500	859735000	682552500	649717500
Ca_01058	2.52162e+07	39918110	0	28752236
Ca_01062	138737500	160265000	158697500	177782500
Ca_01064	134259000	138667500	136167500	114575500
Ca_01070	4564425000	5429125000	2934550000	3712125000
Ca_01076	288290000	346562500	313877500	323682500
Ca_01084	104983250	131405000	100151000	98960500
Ca_01101	137842500	131783500	141032500	133471500
Ca_01103	232675000	294985000	172975000	255267500
Ca_01114	159212500	182225000	127097500	100915500
Ca_01131	194952500	196450000	231810000	170905000
Ca_01141	481962500	567395000	751602500	723960000
Ca_01150	195112500	199827500	251895000	2.48072e+08
Ca_01153	77630750	57515750	71317000	69647500
Ca_01156	30311250	3.01446e+07	0	3.06518e+07
Ca_01174	86770895	9.22788e+07	89742000	106158090
Ca_01184	99278500	74002250	70945500	72504750
Ca_01194	877060000	1144940000	695115000	732655000
Ca_01201	645327500	1505900000	520552500	630280000
Ca_01213	433682500	409690000	446002500	405765000
Ca_01217	479842500	708470000	674490000	710512500
Ca_01220	286335000	350175000	336295000	270965000
Ca_01222	52238250	83088750	69027500	42506750
Ca_01229	3043625000	2829350000	3452025000	3287150000
Ca_01230	313435000	411395000	203320000	368725000
Ca_01233	67457250	52119250	68264250	75595500
Ca_01245	85495750	79777750	43300960	63843500
Ca_01258	22027850	22966500	19428250	21296000
Ca_01264	272602500	203857500	252930000	267175000
Ca_01269	510567500	416050000	517485000	432207500
Ca_01274	118801500	101154500	68280500	87183920
Ca_01304	61130500	81508250	65027750	92877000
Ca_01318	121230000	177262500	121301750	129337500
Ca_01350	437022500	152290000	659155000	430687500
Ca_01353	114303215	80950250	77968250	82579750
Ca_01354	114303215	80950250	77968250	82579750
Ca_01363	84115500	49712750	108798750	95170500
Ca_01392	120391500	175837500	124262500	179132500
Ca_01437	27236985	3.67423e+07	3.70628e+07	0
Ca_01442	1557100000	1691925000	1795425000	1634700000
Ca_01449	75398250	168856750	70178000	1.25414e+08
Ca_01475	629325000	449925000	541742500	427305000
Ca_01480	51446250	55641500	54393750	66405000
Ca_01484	109869500	81232750	75212500	57626500
Ca_01497	270242500	169692500	217547500	137877500
Ca_01501	374350000	508060000	413720000	393225000
Ca_01507	1.36076e+08	132420000	178547500	132217500
Ca_01533	949615000	991387500	950962500	732132500
Ca_01540	18985500	22244875	27483275	2.04488e+07
Ca_01555	186042500	189265000	163502500	148118750
Ca_01567	87516000	148201750	124745000	94550000
Ca_01578	214250000	207680000	202342500	159482500
Ca_01584	90817750	99905250	122999000	97034250
Ca_01587	108837750	0	57457000	38615750
Ca_02360	108837750	0	57457000	38615750
Ca_01618	27460500	36363750	36273250	43786000
Ca_01630	108568500	115874250	148793500	128486000
Ca_01631	173047500	154637500	145900000	159845000
Ca_01648	812802500	721430000	823192500	820812500
Ca_01657	254852500	263742500	288875000	277435000
Ca_01664	516907500	777457500	394540000	365477500
Ca_01679	294412500	260112500	253755000	247372500
Ca_01680	6.49479e+07	50731650	0	6.68085e+07
Ca_01692	271937500	298932500	161540000	170836750
Ca_01702	106330000	41334015	63541250	71302750
Ca_01708	29622000	32506750	32860500	24742500
Ca_01709	59791500	41859750	70844750	69259500
Ca_01718	7.78844e+07	76522750	98489500	91489045
Ca_01739	6.46761e+07	56306250	64338595	0
Ca_01740	1796575000	2806425000	1970150000	2181300000
Ca_01755	79007500	95099000	91600750	98228000
Ca_01768	573967500	552037500	470547500	494530000
Ca_01835	44348250	81345750	61455250	74325750
Ca_01845	2.72387e+07	36945340	34429250	32561866
Ca_01846	2.72387e+07	36945340	34429250	32561866
Ca_01851	27267810	2.62131e+07	22492250	25679565
Ca_01858	328007500	327485000	458877500	458157500
Ca_01867	363665000	384260000	310757500	318427500
Ca_01885	1169695000	923562500	1031127500	740795000
Ca_01886	385825000	417960000	399547500	400167500
Ca_01926	488445000	653915000	373067500	485980000
Ca_01931	176995000	134095000	184327500	146700000
Ca_01932	2020450000	1725475000	1831300000	1890300000
Ca_01944	4.97906e+07	36729135	65923250	39236500
Ca_01945	405150000	510917500	393815000	455112500
Ca_01946	226160000	219105000	250795000	237975000
Ca_01949	4.39667e+07	34068500	49245500	51554240
Ca_01952	95501250	97894250	83133750	80605500
Ca_01955	86799750	58220000	113258250	78321750
Ca_01958	188620000	120021500	160812500	150085000
Ca_01978	239715000	205072500	224840000	234890000
Ca_01979	5.58769e+07	46742000	38101000	4.00455e+07
Ca_01995	2.44203e+07	22700500	0	3.19628e+07
Ca_02008	9694350000	11771175000	6544300000	6642625000
Ca_02015	357367500	403870000	475187500	379895000
Ca_02016	107359500	124881250	112653250	111538500
Ca_02018	8532375000	8250325000	9639550000	10023875000
Ca_02019	2039300000	1262142500	1207900000	993540000
Ca_02027	42865800	39510105	126790000	8.16197e+07
Ca_02050	1700225000	1689075000	1782325000	1523650000
Ca_02056	7.66856e+07	4.81093e+07	41116080	0
Ca_02089	7.66856e+07	4.81093e+07	41116080	0
Ca_02072	591182500	825605000	490232500	465437500
Ca_02077	46360750	51632500	71173500	67096500
Ca_02093	82987000	7.74673e+07	1.0223e+08	50345830
Ca_02103	44647000	6.6981e+07	3.14907e+07	31418250
Ca_02137	159885000	64632500	163007500	59193750
Ca_02145	4.62479e+07	35232000	63345000	58647195
Ca_02158	373067500	441767500	362525000	372520000
Ca_02172	129810000	127892500	113370000	143990000
Ca_02220	93340750	87146750	144468800	0
Ca_02221	5.46385e+07	123999570	1.0228e+08	8.12415e+07
Ca_02240	25189495	2.40704e+07	0	0
Ca_02250	289107500	275885000	467407500	322470000
Ca_02254	128103750	98024750	88049250	110751250
Ca_02267	92584250	76959000	54568500	66792075
Ca_02271	70308500	72089750	60235750	70684750
Ca_02291	341700000	199740000	441797500	418122500
Ca_02334	242907500	189137500	271480000	285597500
Ca_02338	91377750	110288500	148133025	84652750
Ca_02367	1527225000	1367125000	1642000000	1320275000
Ca_02372	57948070	38571650	52443250	77649830
Ca_02373	671675000	509972500	792332500	751517500
Ca_02402	329722500	438782500	254642500	292882500
Ca_02409	520250000	513577500	444610000	402040000
Ca_15945	520250000	513577500	444610000	402040000
Ca_02420	393950000	172536500	579570000	446310000
Ca_02435	122577500	153901750	160982500	208805000
Ca_02446	54910000	49537750	61075250	9.55621e+07
Ca_02465	123937500	154145000	93870250	106752500
Ca_02479	29419250	42821500	36692750	48932500
Ca_02483	80520750	113822750	128015000	164785000
Ca_02487	2077700000	2309975000	1898950000	2057800000
Ca_02491	392267500	201919750	881167500	904907500
Ca_02508	336272500	317502500	308472500	268140000
Ca_02522	164507500	158819750	81666250	83665750
Ca_02524	42106000	62642250	37797500	54547750
Ca_02528	214050000	173287500	300735000	270965000
Ca_02530	854230000	840512500	919320000	795317500
Ca_02533	2720125000	2804775000	3012225000	3962550000
Ca_02540	22826250	2.17997e+07	23210750	27556750
Ca_02560	891872500	687272500	671615000	624317500
Ca_02566	42382000	30367750	24725250	32190270
Ca_02582	30720717	0	0	2.89132e+07
Ca_02598	4392425000	5214000000	2104000000	2708900000
Ca_02600	4392425000	5214000000	2104000000	2708900000
Ca_01154	4392425000	5214000000	2104000000	2708900000
Ca_02599	1867762150	1820716550	406932500	450664750
Ca_02602	1599500000	2045000000	1190350000	1261650000
Ca_02616	7122250000	6449250000	7539375000	7515125000
Ca_02660	76781750	111967500	8.90385e+07	66101750
Ca_02671	98638000	116845250	80744250	71441750
Ca_02674	2.35372e+07	0	0	2.87794e+07
Ca_02687	5059325000	4605525000	5290900000	3151875000
Ca_02692	17409555	1.70013e+07	18641915	0
Ca_26452	17409555	1.70013e+07	18641915	0
Ca_02715	238780000	192537500	214845000	198335000
Ca_02724	2.83424e+07	2.34921e+07	23864155	0
Ca_02729	3.7673e+07	0	0	0
Ca_02740	3.65866e+07	36911000	45331250	51328500
Ca_02746	3.95243e+07	72675770	0	6.02808e+07
Ca_02750	47246630	40189000	43460750	3.955e+07
Ca_02751	2.35627e+07	2.38967e+07	2.45358e+07	2.09693e+07
Ca_02763	497630000	633007500	484722500	387920000
Ca_02764	93601500	73532250	1.27168e+08	9.09804e+07
Ca_02810	44419025	36413690	0	0
Ca_02820	73820750	81362000	74210000	75672750
Ca_02821	52805900	43235750	53014500	63518250
Ca_13511	52805900	43235750	53014500	63518250
Ca_02836	381001550	3.04167e+08	1198802500	730773750
Ca_02837	136455000	128420000	128871250	119197500
Ca_02843	46775500	51259000	60541750	39378000
Ca_02847	352255000	383910000	320860000	266567500
Ca_02848	3750275000	4283500000	3678075000	3975825000
Ca_02856	435712500	446685000	579902500	349212500
Ca_02877	2.21439e+07	0	58478205	0
Ca_02881	3135800000	2819475000	2832300000	3221575000
Ca_02888	27261975	26501500	0	30931285
Ca_02889	29785000	32693500	5.09338e+07	3.8806e+07
Ca_02897	432382500	469967500	449320000	374220000
Ca_02908	400667500	426872500	383260000	344517500
Ca_02922	122504000	99053000	116830000	149865000
Ca_02927	82978130	101407000	73557750	62653750
Ca_02941	9.62374e+07	119721250	0	9.37199e+07
Ca_02963	175710000	154357500	183827500	157960000
Ca_02966	36817500	3.28654e+07	35448500	43857750
Ca_02967	89850750	146287500	74719250	119259750
Ca_02983	497747500	455845000	536042500	538987500
Ca_02984	49067750	44257250	38895750	54593250
Ca_02987	1055717500	384799500	711642500	721942500
Ca_02986	1055717500	384799500	711642500	721942500
Ca_02995	86693250	150680200	74326500	96030680
Ca_02996	7.77159e+07	104273750	64223750	7.66118e+07
Ca_02999	40661750	35801250	26995250	5.04342e+07
Ca_22786	40661750	35801250	26995250	5.04342e+07
Ca_03001	282527500	321495000	238122500	227237500
Ca_23788	282527500	321495000	238122500	227237500
Ca_03021	4.2389e+07	0	38616040	0
Ca_03022	51151735	4.26405e+07	6.03814e+07	0
Ca_03035	276280000	340872500	252075000	251460000
Ca_03048	158052250	173045000	118124750	166285500
Ca_03055	3357750000	3150450000	3317475000	3007475000
Ca_03068	888977500	699982500	603992500	504747500
Ca_03069	35982750	37772480	0	0
Ca_03074	74054000	94273750	78497500	95716000
Ca_03103	196477500	215577500	229810000	188457500
Ca_03106	48282750	4.51632e+07	56138245	55369160
Ca_03118	34876000000	29594000000	26903000000	20600500000
Ca_03129	72088000	107889750	83780750	131826750
Ca_03130	1.25588e+08	104751725	77499825	75448880
Ca_03137	145870000	80055250	153642500	139247500
Ca_03144	1012427500	1107927500	922550000	868017500
Ca_03163	30868705	33282715	29635990	4.73216e+07
Ca_03172	4.60099e+07	0	0	70699965
Ca_02025	4.60099e+07	0	0	70699965
Ca_03177	245847500	269655000	220985000	232310000
Ca_03213	36630750	42539000	3.63942e+07	50204105
Ca_03232	403527500	430382500	273605000	342547500
Ca_03234	4847250000	5050750000	4973425000	5000275000
Ca_03245	94554795	56979000	0	64244250
Ca_03248	50337000	48536750	50168500	55588000
Ca_03253	115511250	94644250	135567250	134220000
Ca_03256	126399605	134947500	86634210	111315750
Ca_03273	596757500	544892500	434012500	390560000
Ca_03279	285457500	284495000	396602500	415800000
Ca_03298	733467500	1052672500	859245000	850875000
Ca_03315	314490000	311800000	404897500	378522500
Ca_03329	1668375000	1789575000	1748800000	1663500000
Ca_03332	1791575000	1739525000	1635025000	1829425000
Ca_03341	4.86767e+07	0	54170000	0
Ca_03348	120077500	165270000	163187500	189980000
Ca_03354	46275000	70733470	5.01008e+07	0
Ca_03367	414292500	392705000	413397500	391750000
Ca_03371	206045000	216355000	201967500	195400000
Ca_03373	117509500	128346250	230662500	184495000
Ca_03379	27058405	0	24697445	0
Ca_03381	27354730	3.50127e+07	3.07191e+07	39242900
Ca_03384	1572450000	1556075000	1536150000	1446425000
Ca_03397	271035000	210027500	302367500	201117500
Ca_03403	86290750	78782250	77032750	92169250
Ca_03406	4.99865e+07	50659715	91582530	62149000
Ca_03416	185862500	208714250	517287500	632880000
Ca_03442	286720000	231000000	247735000	489110000
Ca_03445	95828000	84176750	142587500	85003000
Ca_03451	439702500	467577500	433682500	485797500
Ca_03455	76548500	0	97825730	6.77817e+07
Ca_03461	187267500	280857500	202415000	279500000
Ca_03464	78175000	91946000	112585750	77615380
Ca_03483	236627500	312192500	320745000	305547500
Ca_03484	3777275000	4379100000	3464700000	3081150000
Ca_03515	118391000	89439500	141967500	137637500
Ca_03530	4.97725e+07	46044580	3.47332e+07	41620500
Ca_03538	1441725000	1326550000	1128305000	1299350000
Ca_21466	1441725000	1326550000	1128305000	1299350000
Ca_21467	1441725000	1326550000	1128305000	1299350000
Ca_01027	1441725000	1326550000	1128305000	1299350000
Ca_03546	128626750	66546145	101254500	7.59795e+07
Ca_03549	163232500	212080000	208092500	188870000
Ca_03554	1.06318e+08	9.24951e+07	8.60678e+07	91892000
Ca_03578	116998750	86863500	122805000	130892500
Ca_03582	1.32166e+08	168427905	1.37597e+08	0
Ca_03583	279752500	244625000	269225000	262667500
Ca_03581	279752500	244625000	269225000	262667500
Ca_03584	40153000	68092750	75537750	52205080
Ca_03588	86388750	102778500	115355000	1.04365e+08
Ca_03590	2928400000	2705075000	2953425000	3003000000
Ca_03597	247657500	434040000	370935000	396787500
Ca_03628	46106250	42623500	41478750	3.79372e+07
Ca_03632	3427625000	4238275000	3677025000	3034775000
Ca_03633	73786750	0	78632000	0
Ca_03635	9.26763e+07	66872500	49691750	1.0528e+08
Ca_03641	1000600000	1100820000	863085000	921067500
Ca_03657	448630000	667510000	509582500	583737500
Ca_00972	448630000	667510000	509582500	583737500
Ca_03666	4.2407e+07	0	58148420	73833955
Ca_03667	1051575000	1043750000	997022500	879927500
Ca_03688	110968750	141586250	96864500	106390665
Ca_03689	423957500	450095000	435835000	393535000
Ca_03691	2.05908e+07	0	0	3.57074e+07
Ca_03693	81266000	79770000	81312500	95422250
Ca_03734	64596750	47116750	45306985	32662500
Ca_03751	100003460	4.61721e+07	65482500	5.35241e+07
Ca_03752	292400000	214322500	362007500	328767500
Ca_03759	119479250	146435750	195452500	180340000
Ca_03763	7.26208e+07	90962500	0	0
Ca_03791	27095690	1.67785e+07	22711125	26794730
Ca_18922	27095690	1.67785e+07	22711125	26794730
Ca_12083	27095690	1.67785e+07	22711125	26794730
Ca_03792	39599445	25359268	5.06044e+07	2.24429e+07
Ca_03821	4.99625e+07	6.55761e+07	45893250	3.82944e+07
Ca_03822	3.49969e+07	47373600	48772880	72136110
Ca_03874	286457500	233402500	308157500	297815000
Ca_03883	86212250	146760000	84744500	146898000
Ca_03893	6.36241e+07	0	0	49421250
Ca_03901	51628250	37724500	43174000	41101935
Ca_03918	101455320	396397000	41192000	0
Ca_03926	4841575000	425960000	5752000000	617167500
Ca_03927	287482500	34998000	428240000	115337500
Ca_03968	53408250	43313750	6.11696e+07	43146750
Ca_03969	25859850	25294000	0	0
Ca_03978	2.69254e+07	6.377e+07	35472750	35918515
Ca_04000	588620000	661055000	406145000	369730000
Ca_04001	22327728	1.93856e+07	23659990	0
Ca_04009	26921215	0	24686695	0
Ca_04012	2.6153e+07	0	26889175	0
Ca_04021	51408250	3.60467e+07	4.54327e+07	8.23722e+07
Ca_04024	26778250	0	58929500	0
Ca_04042	14212851	1.11076e+07	0	0
Ca_04043	14212851	1.11076e+07	0	0
Ca_04044	126363750	145308500	137422500	135732250
Ca_04060	944115000	892945000	730115000	864790000
Ca_04063	356610000	363587500	400275000	323852500
Ca_04071	965460000	986022500	884135000	1005345000
Ca_04072	97507750	81525250	81635500	71469250
Ca_04093	79806000	74473250	78296000	69607000
Ca_04103	130745000	140427500	163261250	1.25193e+08
Ca_04115	293915000	422152500	192065000	316662500
Ca_04125	5.71083e+07	4.62767e+07	4.94468e+07	5.38182e+07
Ca_04135	455697500	558310000	504672500	414455000
Ca_04162	210037500	211392500	214312500	192010000
Ca_04163	9667225000	10735700000	9511950000	9838250000
Ca_04173	997582500	911320000	875557500	987672500
Ca_04185	997582500	911320000	875557500	987672500
Ca_02175	997582500	911320000	875557500	987672500
Ca_04209	44283000	34026750	40974500	54463750
Ca_04217	129896500	162647500	68810500	116675000
Ca_04229	85077000	131995000	83613750	90733750
Ca_04273	1539400000	1657625000	1376825000	1354000000
Ca_04274	1775775000	1883975000	1613400000	1775750000
Ca_04286	1381637500	1460150000	1901685000	2052000000
Ca_04290	122444250	118335250	172232550	64582000
Ca_04294	88579000	79648500	83599500	79701500
Ca_04304	40684500	0	0	0
Ca_04314	31882960	0	3.79168e+07	3.02884e+07
Ca_04344	28332310	0	5.1559e+07	34301750
Ca_04351	1220985000	927605000	1030445000	988750000
Ca_04373	1181250000	1135417500	1284525000	1460000000
Ca_04380	2044650000	1979000000	1975825000	1877050000
Ca_04360	2044650000	1979000000	1975825000	1877050000
Ca_04381	1041457500	845702500	1418705000	1932925000
Ca_04399	1.80781e+07	0	19617750	25004935
Ca_21057	1.80781e+07	0	19617750	25004935
Ca_04405	3.70026e+07	66793250	22907475	29803535
Ca_04406	63290250	85350000	43235000	61989750
Ca_04408	197915000	135272500	250925000	171377500
Ca_04450	40596250	39145000	43402750	49302000
Ca_04476	202285000	352835000	237900000	360755000
Ca_04478	34400230	37919750	2.37841e+07	25328500
Ca_04479	147440000	97731500	95893500	93203500
Ca_04482	4.81903e+07	5.65297e+07	1.18812e+08	54143465
Ca_04505	227662500	215892500	195850000	200825000
Ca_04546	175575000	120765250	172427500	197062500
Ca_04551	910247500	863367500	1058480000	1053057500
Ca_04555	130837500	129197500	152087500	162685000
Ca_04612	214830000	275532500	203257500	222340000
Ca_04619	774435000	651942500	765312500	589530000
Ca_04620	1821375000	1631350000	1856325000	1715950000
Ca_04621	23784000	44915250	30523500	23644000
Ca_23163	23784000	44915250	30523500	23644000
Ca_04632	57535240	4.08276e+07	0	0
Ca_04634	27232415	22983925	2.1176e+07	2.47591e+07
Ca_04680	226917500	316085000	169405000	161337000
Ca_04687	294557500	384015000	342622500	334275000
Ca_04703	102682750	91978750	136197500	105525000
Ca_04710	26782000	36168750	3.59191e+07	5.25683e+07
Ca_04717	300660000	539117500	239455000	375537500
Ca_04724	770445000	584302500	613257500	567795000
Ca_04725	45894090	40541000	39042905	4.15791e+07
Ca_04728	172162500	151765000	159832500	148745000
Ca_04748	270375000	283875000	297400000	268220000
Ca_04759	3355950000	3951775000	4315375000	4228625000
Ca_04776	244632500	252945000	234645000	240967500
Ca_04780	848757500	888625000	862967500	783787500
Ca_04786	171970000	207127500	201142500	211157500
Ca_04803	254127500	219045000	177930000	130307250
Ca_04805	86072000	83918750	83208000	87055000
Ca_04809	86597500	80938500	58600000	63939500
Ca_04822	67223250	71214500	73297500	96140000
Ca_04835	1755575000	1869800000	1483450000	1732950000
Ca_04853	515797500	729917500	280410000	419507500
Ca_04855	142327500	153387500	142130000	157837500
Ca_04862	68519000	54695500	62028250	62693500
Ca_04868	495175000	528397500	412515000	464732500
Ca_04886	1778625000	1644275000	1525725000	1624225000
Ca_04916	188960000	197065000	118599750	208777500
Ca_04921	529265000	478412500	439877500	404900000
Ca_04762	529265000	478412500	439877500	404900000
Ca_04939	195605000	298990000	202790000	201282500
Ca_04941	565387500	526955000	575622500	552547500
Ca_04942	3458750000	3397875000	3571550000	3139500000
Ca_04984	2.80037e+07	1.94819e+07	7.29248e+07	19796250
Ca_04993	6120725000	6048000000	5669350000	5324025000
Ca_05662	6120725000	6048000000	5669350000	5324025000
Ca_04994	20946750	27683000	23666750	19435000
Ca_05017	98129750	88392250	93926000	118466250
Ca_05018	115433500	209579250	160865000	209294250
Ca_05034	33527155	33417500	43732250	50776250
Ca_05039	96743250	89385250	67918750	58899500
Ca_05041	52261500	57080250	57638250	43850250
Ca_05047	43252000	3.52553e+07	28158750	41314250
Ca_05052	179895000	190387500	183257500	170467500
Ca_05061	47048555	41894965	51555750	0
Ca_05062	4.12744e+07	0	0	0
Ca_05070	402067500	546235000	625832500	494902500
Ca_14399	402067500	546235000	625832500	494902500
Ca_05071	250470000	403472500	249735000	333757500
Ca_05085	211063000	206335000	184757500	180115000
Ca_05092	31389000	33914500	0	33123950
Ca_05102	111612750	101356250	147014500	109715500
Ca_05114	318215000	212992500	245620000	344367500
Ca_05135	86684500	82433000	72031500	82835250
Ca_05151	1324135000	1087752500	1310200000	1042160000
Ca_00509	1324135000	1087752500	1310200000	1042160000
Ca_05153	46240000	34355500	57255750	43059000
Ca_05157	598157500	598707500	624197500	474672500
Ca_05175	89630500	95877750	102940250	109047750
Ca_05183	8655750000	8700900000	7385450000	6742725000
Ca_05186	57057000	85936250	47452000	43511000
Ca_05223	151807500	177342500	182660000	138572500
Ca_05233	112240750	70731500	93079000	7.67622e+07
Ca_05237	768927500	859255000	799695000	697602500
Ca_14949	768927500	859255000	799695000	697602500
Ca_05238	103302000	91251000	98704750	73413500
Ca_05248	27061230	2.39844e+07	2.9447e+07	21468750
Ca_05254	31813500	42159250	3.99196e+07	40680250
Ca_05262	87487500	159271750	90611000	100996000
Ca_05285	287777500	270220000	355667500	347330000
Ca_05294	3.55709e+07	63257950	50794750	0
Ca_05299	353952500	319792500	367712500	320110000
Ca_05308	1357425000	1265052500	1448900000	1188075000
Ca_05309	61856000	73757500	75441250	74418675
Ca_05315	73003500	60773750	125202000	110613500
Ca_05319	59603750	64141500	61078000	55406250
Ca_05323	339922500	345125000	321122500	289472500
Ca_05349	163242500	142427500	94596000	110613500
Ca_05389	470130000	674820000	460110000	457530000
Ca_05400	79468525	64264165	62867000	8.11604e+07
Ca_05426	186115000	197910000	200315000	170950000
Ca_05431	1309100000	1052250000	1247425000	865290000
Ca_05433	144285500	166347500	122337500	106545250
Ca_05437	54909750	8.65942e+07	0	42329400
Ca_05441	248428750	195934500	331830000	185985000
Ca_05447	160382500	151672500	178107500	157490000
Ca_05474	244660000	254057500	194332500	200040000
Ca_05480	197992500	230677500	200937500	157145000
Ca_05482	357390000	311960000	413387500	482827500
Ca_05504	210357500	187645000	169137500	197385000
Ca_05510	47901250	35387250	53707750	38207250
Ca_05536	3.69942e+07	3.71954e+07	43183500	5.24196e+07
Ca_05550	1693950000	1754025000	1775050000	1542725000
Ca_05560	14743250000	14612250000	12565500000	11751400000
Ca_05559	14743250000	14612250000	12565500000	11751400000
Ca_05563	52995000	79645250	61016000	5.83851e+07
Ca_05590	18134145	0	1.52428e+07	1.6909e+07
Ca_05592	62975000	5.57866e+07	85628000	75380750
Ca_05598	962402500	966457500	839777500	759125000
Ca_05606	217630000	304472500	196405000	213982500
Ca_05608	67808750	56270660	54119750	7.26642e+07
Ca_05610	31047750	36215250	4.12885e+07	39820750
Ca_05614	31047750	36215250	4.12885e+07	39820750
Ca_05612	84173750	72809500	93135250	74723750
Ca_05638	362682000	440330000	259847500	379668850
Ca_11911	362682000	440330000	259847500	379668850
Ca_16899	362682000	440330000	259847500	379668850
Ca_05645	347135000	345227500	383657500	371585000
Ca_05674	277110000	290830000	202707500	207377500
Ca_05675	1.97335e+07	24459500	17420500	22386250
Ca_05679	3.75105e+07	34339750	34573000	52057825
Ca_05682	230197500	256782500	267177500	240882500
Ca_05710	5.4211e+07	55865000	38640750	56209500
Ca_05715	231032500	231462500	221237500	213905000
Ca_05719	28268165	41971750	2.4017e+07	2.87617e+07
Ca_05720	2.71585e+07	82238950	0	6.38095e+07
Ca_05736	74637250	72190500	161734250	127632750
Ca_05739	126437500	124215000	80005750	119669500
Ca_05740	119103750	120937000	121387500	0
Ca_05741	187057500	238480000	165020000	158102500
Ca_05751	49907500	40472000	45033000	4.87833e+07
Ca_05754	2283130000	1391910000	968485000	1316477500
Ca_05761	889475000	867910000	908342500	890765000
Ca_05770	16021029	1.45974e+07	16554555	19470995
Ca_05779	2403850000	2751450000	3027000000	3126425000
Ca_05791	520385000	528450000	322890000	525065000
Ca_05795	39183250	40223500	48202750	5.26669e+07
Ca_05800	1269512500	1188767500	1711250000	1443825000
Ca_05801	156474750	224040000	119962500	207817500
Ca_05816	32947250	51430710	71408750	4.84185e+07
Ca_05824	728492500	780220000	746772500	1098677500
Ca_05829	479945000	547657500	430892500	445842500
Ca_05850	131922000	86482000	77658250	66082250
Ca_05853	493692500	455545000	370170000	297012500
Ca_05855	312850000	196461250	169935000	199220000
Ca_05857	3091350000	3338800000	3020350000	2958400000
Ca_05862	247705000	228575000	253557500	211105000
Ca_05866	127660000	155358500	101034750	0
Ca_05874	929285000	1052210000	876480000	767190000
Ca_05877	28504105	12675559	0	1.21591e+07
Ca_05905	252085000	306877500	325445000	210232500
Ca_05904	252085000	306877500	325445000	210232500
Ca_05906	223122500	229620000	259835000	207757500
Ca_05912	1587625000	1766350000	1264900000	1244062500
Ca_05919	1223822500	1155472500	1088827500	1132865000
Ca_05924	251295000	295517500	283135000	252020000
Ca_05932	1742025000	1698725000	1420850000	1758050000
Ca_05947	84762000	88846750	100606750	94165500
Ca_05974	1291550000	1355050000	1467150000	1523450000
Ca_05975	1066115000	1185297500	896167500	1060200000
Ca_05984	139209750	198292500	102830500	70328000
Ca_05988	727942500	600417500	517635000	525250000
Ca_06001	64077500	60162000	47125000	46603500
Ca_06004	26288250	29874890	6.032e+07	30575330
Ca_06041	391740000	383435000	358760000	341872500
Ca_06043	54709500	52952000	93234000	67617250
Ca_06044	247127500	242252500	202905000	181135000
Ca_06046	1494450000	1467325000	1569400000	1458175000
Ca_06049	49674750	52748100	64246000	38234440
Ca_06051	96802000	50471000	109483500	120341000
Ca_06053	434422500	397582500	504865000	379977500
Ca_06071	3872300000	4979550000	3415100000	3702350000
Ca_05402	3872300000	4979550000	3415100000	3702350000
Ca_06084	303870000	334335000	283332500	250087500
Ca_06086	3.21436e+07	5.30916e+07	56528975	6.61257e+07
Ca_06100	363780000	310702500	366112500	330930000
Ca_06106	32742110	3.71105e+07	38617250	5.45126e+07
Ca_06107	212305000	197647500	257630000	213347500
Ca_06109	44704500	36759730	2.96205e+07	4.91194e+07
Ca_06117	49250250	65315000	67724000	92679750
Ca_06120	85642000	68125500	90868000	80633445
Ca_06121	225855000	218012500	189785000	236395000
Ca_06122	209975000	178202500	198217500	192932500
Ca_06141	50779750	8.64785e+07	48554750	92947750
Ca_06149	148562500	112457500	90959500	68733000
Ca_06190	411197500	298880000	514412500	361475000
Ca_06211	32336630	2.61088e+07	2.41795e+07	0
Ca_06221	1380925000	1147517500	1306000000	1390150000
Ca_06225	76327250	106791250	82222500	99275250
Ca_13777	76327250	106791250	82222500	99275250
Ca_06232	5.57779e+07	40198500	62726000	57886365
Ca_06235	258437500	272245000	218690000	161242500
Ca_06238	46525870	63911653	37682090	27460250
Ca_06277	218830000	212920000	185842500	144715000
Ca_06295	246375000	217672500	298205000	304312500
Ca_06305	65463500	76409000	68380500	6.32308e+07
Ca_06306	493822500	463060000	435670000	408705000
Ca_06315	254667500	197629500	189997500	162590000
Ca_06333	1015732500	1553225000	1103675000	1233425000
Ca_04636	1015732500	1553225000	1103675000	1233425000
Ca_00815	1015732500	1553225000	1103675000	1233425000
Ca_06351	122760000	149702500	123086250	114315250
Ca_06356	2882375000	2314225000	2669950000	2651450000
Ca_06357	4012500000	2584900000	3313200000	3619100000
Ca_06363	7.08596e+07	0	68025500	52514345
Ca_06374	106357000	139017500	79460000	88262750
Ca_06385	21671274	2.09776e+07	24664880	2.24248e+07
Ca_06390	121996000	133520000	148390000	114760750
Ca_06394	705595000	769735000	574605000	822082500
Ca_06396	107730970	61602750	115894750	68947000
Ca_06417	62979250	6.06676e+07	61324280	62837000
Ca_06416	62979250	6.06676e+07	61324280	62837000
Ca_06436	88059500	8.79243e+07	78833250	72997250
Ca_06439	163100000	153077500	147065000	195357500
Ca_06445	3.12679e+07	3.5655e+07	0	3.36295e+07
Ca_06452	1615595000	1738562500	2596200000	2266600000
Ca_06460	130771500	127569750	129882500	8.93e+07
Ca_06468	535725000	672695000	594172500	541835000
Ca_06473	251772500	325680000	360347500	357477500
Ca_06476	896025000	920252500	867217500	744740000
Ca_06479	2.85952e+07	2.36929e+07	1.75436e+07	1.97107e+07
Ca_06485	142382500	144624500	214225000	206205000
Ca_06497	169030000	293487500	160840000	219487500
Ca_06500	50391500	6.10263e+07	49608750	38112250
Ca_06504	533285000	540390000	541292500	503895000
Ca_06507	25931750	21618750	28978500	31427025
Ca_06518	40606855	4.41387e+07	3.2275e+07	2.8126e+07
Ca_06523	745272500	842510000	744575000	920025000
Ca_06528	406187500	490582500	512747500	514880000
Ca_06533	44117250	0	56567530	31002420
Ca_06538	246895000	265200000	308990000	297760000
Ca_06555	45588750	57181250	75153500	49273750
Ca_06557	2679325000	2463075000	2787450000	2344600000
Ca_06560	150017500	169425000	140707500	134491250
Ca_06564	94080000	137992500	111695250	98230500
Ca_06578	715590000	592867500	649665000	668872500
Ca_06579	168253250	223227500	248775000	461612500
Ca_06585	220620000	175507500	240250000	229067500
Ca_06625	37336140	4.62139e+07	0	0
Ca_06631	1380300000	1666600000	1506275000	1942225000
Ca_10923	1380300000	1666600000	1506275000	1942225000
Ca_07792	1380300000	1666600000	1506275000	1942225000
Ca_06651	1076837500	1070150000	837415000	938527500
Ca_06682	378200000	352905000	428697500	474527500
Ca_06691	26940575	0	0	0
Ca_06708	272480000	228580000	393345000	383670000
Ca_06712	674895000	979447500	649860000	775962500
Ca_06713	1.81144e+07	0	1.37189e+07	0
Ca_06726	408870000	652232500	583667500	701985000
Ca_06746	55709500	68251750	9.54616e+07	53249950
Ca_06764	263895000	259582500	162753250	128055500
Ca_06768	87221000	72921000	95358000	8.65297e+07
Ca_06769	79160500	116016750	84328250	58503000
Ca_06779	65984345	59840000	71703750	83764250
Ca_06781	2292500000	3290350000	1972425000	2999350000
Ca_06787	4841625000	8091925000	3973000000	7326550000
Ca_06804	469495000	102543750	289537500	116446750
Ca_06807	36126000	30865705	0	5.14126e+07
Ca_06808	93862500	224327500	76336750	160090750
Ca_06817	6.65818e+07	67363250	94517000	6.5802e+07
Ca_06839	4.89514e+07	7.83526e+07	7.831e+07	69024060
Ca_06863	145424250	156042500	160475000	172392500
Ca_06869	1353500000	1214262500	1624300000	1716725000
Ca_06876	15375500	17395150	31289190	38826500
Ca_06889	8186900000	3151225000	15470250000	9324050000
Ca_26311	8186900000	3151225000	15470250000	9324050000
Ca_06890	651902500	385805000	595465000	395122500
Ca_06927	119957500	131205000	105770500	130545000
Ca_06935	47378250	68486655	60497500	65109500
Ca_06949	332914525	396288025	198597500	213465000
Ca_06950	332914525	396288025	198597500	213465000
Ca_06975	42713000	63289250	65238250	66041750
Ca_06983	42422383	4.20999e+07	57065000	64540000
Ca_06988	1483150000	1884425000	764882500	845212500
Ca_07019	109475750	94876250	146490000	145962500
Ca_07024	28025795	42809500	2.38601e+07	22277635
Ca_07041	716467500	801320000	694762500	557535000
Ca_07065	32307750	45466750	55094250	57737250
Ca_07066	241135000	162729750	280760000	371762500
Ca_07094	18194750	17452000	27308750	2.11691e+07
Ca_07098	28215855	2.10842e+07	0	0
Ca_07120	128772500	99685250	125288750	110457500
Ca_07124	4778100000	4312050000	4574775000	3902800000
Ca_07139	152812500	237837500	129955000	188200000
Ca_07141	1236100000	1369650000	1082600000	1029315000
Ca_07150	1423025000	1866350000	1207125000	1202100000
Ca_07155	181682500	148431750	210012500	198975000
Ca_07157	23320405	18760000	34637750	16646214
Ca_07175	435420000	531222500	500112500	520295000
Ca_07183	154445000	218867500	113280000	208704500
Ca_07193	178000000	283052500	170560000	241520000
Ca_07200	291825000	248655000	366167500	298555000
Ca_07239	263992500	316487500	239810000	270635000
Ca_07240	127628250	148227500	100310250	108281750
Ca_07245	40456500	37040500	38278500	50829500
Ca_07250	39642500	40561250	48683500	0
Ca_07256	199507500	252207500	169375000	194242500
Ca_07266	349980000	380977500	453552500	388537500
Ca_07290	81441750	123862250	84251000	58681500
Ca_07291	376500000	403492500	267050000	431132500
Ca_07297	3.86424e+07	3.90744e+07	33362750	4.78471e+07
Ca_07310	1.41168e+07	10433383	0	0
Ca_07317	171215000	270537500	143912000	140637500
Ca_07326	2.99317e+07	3.10545e+07	3.86727e+07	40535785
Ca_07338	163094000	118580750	1.10145e+08	1.05855e+08
Ca_07339	146317500	111590000	190527500	163070000
Ca_07352	1306675000	1110625000	1379450000	1359150000
Ca_07358	139605000	143050000	140137500	207282500
Ca_07422	199167500	181477000	218857500	184965000
Ca_07428	36249500	64267500	65044500	61275000
Ca_07430	122346750	121016500	145307500	100761000
Ca_07452	649960000	562607500	691162500	670567500
Ca_14550	649960000	562607500	691162500	670567500
Ca_14552	649960000	562607500	691162500	670567500
Ca_07487	107727750	110655000	112782500	93929250
Ca_07520	25758750	0	43287500	30327850
Ca_07522	506540000	957737500	459425000	652052500
Ca_07533	294750000	425355000	157865000	219212500
Ca_07566	138717500	170492500	162975000	168522500
Ca_07568	686290000	689762500	705280000	570092500
Ca_07590	2.85762e+07	3.15199e+07	60162530	4.85655e+07
Ca_17815	2.85762e+07	3.15199e+07	60162530	4.85655e+07
Ca_07592	709750000	885805000	617782500	621970000
Ca_07617	114452500	107346750	152700000	118422500
Ca_07631	7.0662e+07	0	5.81241e+07	70195565
Ca_07635	44354250	94124750	3.57001e+07	7.50563e+07
Ca_07644	247282500	290350000	181332500	278915000
Ca_07657	124838500	154282500	140462500	158975000
Ca_07671	472680000	468312500	660757500	650740000
Ca_07688	628172500	676150000	648952500	606877500
Ca_07713	752332500	723232500	614992500	605887500
Ca_07729	2442675000	2587075000	2315950000	2307750000
Ca_07740	244502500	293077500	241797500	235990000
Ca_07774	2.83771e+07	3.33009e+07	60569725	0
Ca_07778	314117500	179066750	356900000	187457500
Ca_07809	205875000	170437500	108260250	121512500
Ca_07830	301757500	339880000	259507500	272125000
Ca_07840	19638600	3.14066e+07	5.50525e+07	2.19835e+07
Ca_07842	6.35614e+07	54767000	60494500	65659750
Ca_07867	37878250	31354270	0	6.81385e+07
Ca_07883	7.71165e+07	82598500	82614250	100897500
Ca_07921	254177500	308762500	225692500	258470000
Ca_07931	201730000	210635000	132205000	198992500
Ca_07964	1.54841e+07	0	3.03879e+07	0
Ca_07975	241615000	248100000	221845000	237537500
Ca_07981	8555000000	6710825000	9799600000	8928550000
Ca_07982	4492650000	3313700000	5562825000	4032350000
Ca_07984	1548800000	1004012500	2131425000	1473477500
Ca_07985	2358225000	1825775000	3770100000	3219525000
Ca_07988	772045000	289647500	614420000	305032500
Ca_07990	31750000	33783395	38093500	47636580
Ca_07996	925340000	1104375000	1330600000	1102282500
Ca_08002	412620000	360865000	407927500	346070000
Ca_08009	8.51139e+07	70847250	86284500	70736000
Ca_08019	540985650	566655650	462945000	213849500
Ca_08030	252430000	248700000	330662500	345565000
Ca_08034	36983000	130147000	0	0
Ca_08037	1.19778e+08	7.51954e+07	0	0
Ca_08052	148237500	142742500	123249500	140532500
Ca_08097	3662025000	3381125000	3300250000	3010300000
Ca_08111	39267750	35532750	0	41082250
Ca_08121	1159507500	1013745000	1444975000	1220700000
Ca_08129	206745000	102924750	104246250	98529250
Ca_08131	263665000	293212500	196117500	247162500
Ca_08140	2.29477e+07	33360500	65906315	24675391
Ca_08146	25674750	28037250	32030250	2.64955e+07
Ca_08145	25674750	28037250	32030250	2.64955e+07
Ca_08155	8.49622e+07	25331705	38055285	6.23258e+07
Ca_08166	44825000	40347000	68170250	59230500
Ca_08173	610940000	543017500	489687500	423235000
Ca_08200	2.53571e+07	0	0	0
Ca_08212	311182500	413987500	498965250	453945000
Ca_08214	20333250000	17651500000	14027000000	12414500000
Ca_08223	125290000	223962500	129632500	192667500
Ca_08233	651715000	614892500	494532500	536442500
Ca_08235	122595865	9.12687e+07	78954000	134798660
Ca_08239	111936750	93150250	116464250	111245500
Ca_08241	45952250	42909250	39518250	48790005
Ca_08242	1145820000	1008897500	680410000	576130000
Ca_08244	252400000	224962500	244872500	224277500
Ca_08256	195602500	209965000	264575000	195479000
Ca_08259	768007500	1167317500	763822500	704535000
Ca_08270	80087250	82478500	121617500	93947500
Ca_08276	113414750	231805000	108403250	160727500
Ca_08302	511822500	588400000	561887500	632972500
Ca_08326	1.21329e+08	85766250	160795000	186880000
Ca_08329	120277750	126142500	134877500	1.47084e+08
Ca_08330	2114700000	2134050000	2131400000	1870700000
Ca_05050	2114700000	2134050000	2131400000	1870700000
Ca_08378	70825250	60627000	73315000	66285250
Ca_08385	310360000	304125000	301830000	317580000
Ca_08401	246180000	203912500	257012500	246100000
Ca_08402	152072500	124429750	163370000	125094670
Ca_08425	571387500	813545000	1082395000	1006527500
Ca_08446	429842500	364780000	522530000	496720000
Ca_08453	37240920	36869725	42027000	0
Ca_08469	33185250	3.9599e+07	56139965	5.21162e+07
Ca_08478	129193750	87553250	68525250	97990250
Ca_08495	373602500	384125000	465992500	360197500
Ca_08502	51360500	62831500	39647500	64156000
Ca_08530	141292500	156972000	109451250	1.17868e+08
Ca_08531	43549890	53860000	0	0
Ca_08537	9100750000	9007400000	9471200000	8962150000
Ca_08540	661827500	554130000	828685000	539697500
Ca_08547	135062500	133200000	136265000	158127500
Ca_08554	7.58366e+07	9.17784e+07	0	3.81681e+07
Ca_08564	181585000	252625000	126185000	193245000
Ca_08566	126016000	142642500	133280000	124250750
Ca_08574	312582425	105320415	5.2766e+07	8.14517e+07
Ca_08581	470797500	436250000	452315000	403580000
Ca_08583	3171500000	2666825000	2350050000	2503500000
Ca_08589	954127500	857325000	842310000	875830000
Ca_08592	1.64854e+08	118790000	96194500	104727130
Ca_08637	5.22958e+07	5.29261e+07	140269620	50492875
Ca_08657	232140000	205980000	178905000	119722500
Ca_08660	286745000	312262500	233072500	234422500
Ca_08669	79768000	73506500	7.41822e+07	66155500
Ca_08678	1.01563e+08	95523275	72107500	4.48318e+07
Ca_08684	1553400000	1428675000	1383500000	1537775000
Ca_08691	542110000	817047500	552592500	493277500
Ca_08716	519182500	538340000	676570000	589067500
Ca_21579	519182500	538340000	676570000	589067500
Ca_08724	453230000	415262500	556415000	559035000
Ca_08725	667235000	779975000	512620000	599267500
Ca_23388	667235000	779975000	512620000	599267500
Ca_08739	84990500	71556240	97287000	8.94486e+07
Ca_08756	37739750	93117750	28375250	46858980
Ca_08758	127620750	98618500	84270500	81602750
Ca_08766	662557500	587485000	508862500	585172500
Ca_08770	180840000	177620000	184562500	219710000
Ca_08771	1592175000	1162550000	1264425000	1035010000
Ca_08775	19424750000	17982000000	20534750000	19008500000
Ca_08781	375615000	367505000	355255000	372580000
Ca_08788	347635000	416105000	280875000	297275000
Ca_08797	6.14155e+07	1.1879e+08	100914250	96362950
Ca_08867	307330000	355987500	339167500	338580000
Ca_08868	150271250	188077500	196255000	152307000
Ca_08892	158935000	0	153572500	165548380
Ca_08905	99138000	124021790	151493240	0
Ca_08908	540020000	544517500	623115000	496695000
Ca_08915	53539250	50722250	77038250	72276750
Ca_15670	53539250	50722250	77038250	72276750
Ca_08921	90720750	94585750	57673000	97410750
Ca_08964	33286500	0	28189045	2.45779e+07
Ca_08991	66028500	69838250	77416750	87248000
Ca_09000	67356750	88834000	86938250	69597250
Ca_09003	476365000	506527500	510460000	456190000
Ca_09007	139499000	125092470	6.4759e+07	0
Ca_09027	44902250	51049250	45161000	61552000
Ca_09030	367330000	360042500	521155000	447530000
Ca_09061	74283750	89972750	87721000	79577105
Ca_09074	413332500	321505000	506965000	266382500
Ca_09096	240917500	276302500	145395000	120766750
Ca_09157	107815250	130266750	116631750	109563500
Ca_09159	836107500	856757500	436837500	448380000
Ca_09169	2681325000	2152375000	2094150000	1650225000
Ca_09184	173320000	171640000	227832500	203650000
Ca_09189	146119000	75002675	61611000	70937710
Ca_09194	3.20586e+07	2.0546e+07	23439750	33205500
Ca_09201	3.54506e+07	26663000	32494750	29710190
Ca_09239	3.27332e+07	49073950	0	0
Ca_09253	3.71928e+07	1.756e+07	37479000	37657120
Ca_09258	8.03291e+07	7.49525e+07	74302055	0
Ca_09259	119735000	130600000	125444750	110775750
Ca_09285	132701250	83101000	97899500	97145000
Ca_02161	132701250	83101000	97899500	97145000
Ca_09287	643062500	670065000	480620000	608217500
Ca_09331	183785000	229542500	196587500	176997500
Ca_09334	9.99586e+07	116005000	94758500	116183220
Ca_09339	4714350000	5380825000	3657950000	4072750000
Ca_09356	119953250	183110250	74409000	112872000
Ca_09370	78344500	85169000	84429000	99690500
Ca_09388	98633750	96238500	112057000	89418500
Ca_09395	974730000	566610000	935492500	597832500
Ca_09414	39687000	36440500	54147750	41750500
Ca_09420	442617500	471185000	499917500	331997500
Ca_09423	885857500	1052840000	1176607500	1102575000
Ca_09438	106857750	87283750	105789000	123260500
Ca_09443	80522750	62405750	64348500	81501250
Ca_09450	58858000	38052250	56338000	52657250
Ca_09460	213577500	195267500	235092500	214997500
Ca_09462	80092100	100514205	60343750	8.73571e+07
Ca_09467	748245000	734497500	989717500	859480000
Ca_09491	9.82808e+07	0	84035750	112395000
Ca_09502	454075000	552432500	488940000	502400000
Ca_09526	8774175000	6920550000	8785500000	7165750000
Ca_09533	1095877500	906770000	1018162500	918147500
Ca_09546	39978000	47387500	45979000	50982250
Ca_12712	39978000	47387500	45979000	50982250
Ca_09564	90493750	8.43143e+07	8.12924e+07	106824750
Ca_12702	90493750	8.43143e+07	8.12924e+07	106824750
Ca_09569	539802500	638557500	344395000	357097500
Ca_09575	203577500	287095000	166675000	224422500
Ca_09581	6.72906e+07	4.95632e+07	59784750	66433250
Ca_09590	887162500	640047500	944645000	881922500
Ca_09596	105539500	100386750	113145000	110395750
Ca_09601	89026000	98738500	88035500	91584250
Ca_09607	198802500	192022500	176510000	161552500
Ca_09615	482832500	491312500	557155000	522780000
Ca_09621	1439425000	1451375000	1795700000	1751475000
Ca_09632	46441250	40725250	6.00142e+07	2.45988e+07
Ca_09637	239612500	238225000	251495000	236247500
Ca_09645	88113250	128111000	111602750	120150000
Ca_09659	468837500	319677500	390195000	421127500
Ca_17875	468837500	319677500	390195000	421127500
Ca_09210	468837500	319677500	390195000	421127500
Ca_09681	43980875	42138850	0	52990250
Ca_09736	2.93993e+07	20214784	3.94891e+07	23568500
Ca_09741	201297500	151847500	163507500	106319115
Ca_09743	6746850000	7822700000	5920600000	6034375000
Ca_09748	521695000	560030000	475855000	558325000
Ca_02222	521695000	560030000	475855000	558325000
Ca_09764	88024250	106086500	110801500	105741250
Ca_09771	344227500	375585000	490455000	528755000
Ca_09797	661792500	591465000	554177500	649705000
Ca_09798	661792500	591465000	554177500	649705000
Ca_09800	2263300000	3623500000	1040422500	1339800000
Ca_09804	70487000	6.58465e+07	65182000	64901500
Ca_09807	676400000	759422500	632602500	728792500
Ca_09809	192265000	196197500	199282500	176167500
Ca_09817	88648350	68041500	90531750	100732520
Ca_09821	58791000	55646910	89645750	5.16837e+07
Ca_09826	68078500	88770000	76242000	72385500
Ca_09833	332512500	458977500	305960000	340655000
Ca_09835	70739500	82097500	107230250	67798000
Ca_09836	66153250	72473500	87023345	58408000
Ca_09843	1447000000	1333700000	1386550000	1242025000
Ca_09849	45679250	52507000	56473500	39850750
Ca_09873	1.88477e+08	0	129962020	137510240
Ca_09910	1892000000	1910500000	2268650000	1909525000
Ca_09911	879800000	770837500	698092500	663710000
Ca_09920	4.58533e+07	0	0	0
Ca_09951	33913500	36972250	26481750	29363250
Ca_01950	33913500	36972250	26481750	29363250
Ca_24171	33913500	36972250	26481750	29363250
Ca_09956	635070000	534850000	546950000	434757500
Ca_09960	140292500	148290000	162367500	153832500
Ca_09977	312657500	335585000	319712500	245762500
Ca_09985	357822500	506670000	409670000	458362500
Ca_09998	180131750	8.55819e+07	251102500	248762500
Ca_10009	202797380	1.27491e+08	9.36823e+07	1.1408e+08
Ca_10010	21993075	69899500	0	30267055
Ca_10020	95805500	74052500	78033250	83759500
Ca_10030	364585000	243570000	374130000	376167500
Ca_10036	129447500	111190000	0	0
Ca_10049	37800250	47349750	26193645	31459750
Ca_10052	1350550000	1306875000	1315675000	1422650000
Ca_10054	5722225000	7305025000	6488325000	9800925000
Ca_10055	4377425000	5069475000	3784150000	6683875000
Ca_10056	1607750000	2810275000	811285000	1032537500
Ca_10057	6340000000	9060500000	2198925000	3171800000
Ca_10061	2.98454e+07	3.09848e+07	20367250	2.4005e+07
Ca_10066	5.43934e+07	4.57146e+07	187473375	5.36017e+07
Ca_10072	234545000	214145000	220010000	237595000
Ca_10078	332095000	297887500	289852500	311187500
Ca_10083	127347500	153237500	97374000	107732750
Ca_10088	84340500	52048250	66965750	49941500
Ca_10090	89090870	116916325	26953000	0
Ca_10103	85415250	81674500	104272500	104925750
Ca_10104	50246045	41470510	39405750	30360500
Ca_10108	149236750	121635000	133305000	189577500
Ca_10115	858357500	746062500	969187500	731287500
Ca_10122	70540750	78970750	79887000	79696250
Ca_10130	527860000	571450000	493522500	407382500
Ca_10131	1508575000	2522125000	1711425000	2593525000
Ca_10142	690502500	675760000	555337500	567847500
Ca_10147	383465000	330372500	369612500	367287500
Ca_10188	114714250	118488250	120491500	97699000
Ca_10194	60287250	74815750	62072000	72033500
Ca_10207	284437500	266175000	290812500	359527500
Ca_10214	3075675000	2718600000	3300725000	2755975000
Ca_10221	56918750	72732750	73501510	68926500
Ca_10224	6054100000	4973600000	6511900000	5202625000
Ca_10229	189665000	207590000	209012500	228155000
Ca_10242	23729015	30164250	29694830	28262250
Ca_10250	443835000	468502500	391197500	354680000
Ca_10256	47322355	8.53316e+07	0	0
Ca_10271	189037500	192430000	265465000	208492500
Ca_10288	3.87346e+07	33411250	57731000	37812170
Ca_10315	114560000	103861000	104270750	95970000
Ca_10318	148967500	110483500	86178250	84372250
Ca_10319	2591500000	3198100000	2682325000	3713850000
Ca_10327	17281500	25335910	16642090	15781050
Ca_10333	135127500	195992500	146067500	195785260
Ca_10354	125845000	145470000	163149000	134881000
Ca_10361	2.68927e+07	0	0	21080675
Ca_10367	114532750	127385000	134722500	141219250
Ca_10369	1428300000	1482550000	1280537500	1275350000
Ca_10377	181695000	185707500	196437500	157917500
Ca_10391	818585000	824552500	883257500	853707500
Ca_10397	97728250	100983250	108025250	63958750
Ca_10396	97728250	100983250	108025250	63958750
Ca_12582	97728250	100983250	108025250	63958750
Ca_10398	416740000	356945000	431755000	362452500
Ca_10402	86433000	71519250	108579250	159671915
Ca_10403	212370000	234077500	170805000	144415000
Ca_10409	213007500	232122500	204480000	301215000
Ca_10411	193257500	187092500	159810000	181397500
Ca_10419	97104750	65074250	131211000	129507500
Ca_10421	291542500	353110000	161967500	303515000
Ca_10439	3036425000	2851525000	3452825000	3005350000
Ca_10452	94148750	75230500	49717250	71414250
Ca_10467	109949000	121520000	141915000	157297500
Ca_10470	45197500	45757750	63114250	65801500
Ca_10471	45197500	45757750	63114250	65801500
Ca_10500	1870300000	2018050000	2682800000	2938175000
Ca_10505	55242000	57575750	5.21594e+07	4.7684e+07
Ca_10539	1197800000	1192597500	1362600000	1163497500
Ca_10540	768105000	660470000	772150000	879257500
Ca_10545	83524665	0	40961500	5.67774e+07
Ca_10558	94369500	129366250	87017750	85551000
Ca_10559	1078212500	814920000	967172500	879555000
Ca_10569	29665752	2.856e+07	36435000	39090495
Ca_10592	5515550000	4096900000	5059275000	4738025000
Ca_10610	52835750	66872500	40362500	58880500
Ca_10623	70271250	96387500	83391500	92988000
Ca_10629	17413020	1.4506e+07	0	22473000
Ca_10630	249407500	229427500	241487500	222695000
Ca_10648	97533495	162082500	0	0
Ca_10669	80677250	59169250	82321250	83811000
Ca_10673	1.47429e+07	0	1.96987e+07	0
Ca_10689	316787500	450350000	440397500	323730000
Ca_10691	1.98789e+07	0	21517500	0
Ca_10700	433260000	447557500	451720000	438945000
Ca_10731	3.10156e+07	0	0	0
Ca_10733	85042250	89515250	104232000	100217250
Ca_10737	264222500	348977500	393680000	304290000
Ca_10752	3.08944e+07	33043750	40056000	31046500
Ca_10757	2002475000	2504400000	2888375000	2420600000
Ca_15001	2002475000	2504400000	2888375000	2420600000
Ca_10758	610007500	626502500	854920000	989472500
Ca_10753	610007500	626502500	854920000	989472500
Ca_10768	944107500	1005510000	908205000	921952500
Ca_10774	2.6725e+07	3.59611e+07	34823750	0
Ca_10796	298607500	233280000	280827500	320467500
Ca_10818	1001665000	913177500	1089252500	1108425000
Ca_10819	44656823	65173250	4.98184e+07	5.2166e+07
Ca_10824	89622750	85873750	110781000	116571250
Ca_10828	21247995	0	0	0
Ca_10849	2.85232e+07	1.9386e+07	0	0
Ca_04968	2.85232e+07	1.9386e+07	0	0
Ca_10892	814037500	882767500	844017500	591212500
Ca_10908	150475000	167052500	132240000	171432500
Ca_10920	134782500	111352500	101896000	6.41349e+07
Ca_10950	111458250	101391000	75767000	72571500
Ca_10969	127807000	113295250	96311250	105704500
Ca_10996	128159250	131352000	138177500	167800000
Ca_11007	39893560	50468000	0	0
Ca_11014	745297500	690855000	655147500	618185000
Ca_11024	150605000	160900000	165172500	156547500
Ca_11025	187047500	188585000	169062500	132490000
Ca_11029	117690500	116327500	165750000	157435000
Ca_11038	1347122500	1582135000	1575025000	1310470000
Ca_11047	76687000	135957500	129904500	89478750
Ca_11057	84795250	92662750	81455250	66876605
Ca_11066	105294000	77157500	91058505	80157500
Ca_11068	770370000	1007010000	798612500	960767500
Ca_11078	555682500	569582500	648940000	571392500
Ca_11084	44996750	58525685	0	0
Ca_11085	59300250	51266250	40460000	35291250
Ca_11095	68690250	45853500	80391750	54866750
Ca_11101	201020000	213795000	194355000	218822500
Ca_11108	15018750000	11216250000	15608250000	15843250000
Ca_11120	4.4408e+07	73900000	61189000	61899750
Ca_11131	6195675000	6617550000	5725700000	5256975000
Ca_11137	251327500	257765000	239935000	237065000
Ca_11150	178990000	180660000	225140000	210535000
Ca_11158	296780000	265605000	309237500	241327500
Ca_11167	38454250	30926756	5.15955e+07	4.51253e+07
Ca_11190	110117750	6.42923e+07	7.08113e+07	60056500
Ca_11192	539065000	603122500	538140000	607222500
Ca_11196	1.47491e+07	2.11272e+07	21208530	0
Ca_11198	1.47491e+07	2.11272e+07	21208530	0
Ca_11209	100923000	81897000	87999250	83785000
Ca_11227	58266250	42566750	101893000	103124250
Ca_11237	635487500	532637500	469147500	465137500
Ca_11254	896547500	786115000	763917500	990115000
Ca_11266	1156000000	1149692500	1024290000	1103390000
Ca_11278	89474250	0	70003500	0
Ca_11282	62988000	55116500	67359000	81501750
Ca_11296	384537500	356780000	314827500	298642500
Ca_11303	78929500	97920000	60446750	82386500
Ca_11318	8149250000	5496800000	8253800000	5809750000
Ca_11354	98978250	176099735	76214250	107883750
Ca_11356	1.6014e+08	0	0	0
Ca_11359	94120250	96249750	153742500	202860000
Ca_08510	94120250	96249750	153742500	202860000
Ca_11371	29835732	0	17282130	22705250
Ca_11377	262950000	226065000	235710000	303197500
Ca_11382	40479750	33684750	0	39175750
Ca_11389	1234550000	1477075000	1058585000	1135950000
Ca_11396	2667275000	3089675000	2397400000	2476575000
Ca_11397	5189600000	4757325000	4769600000	4612225000
Ca_11404	768240000	508352500	480857500	312018750
Ca_11418	100778750	123163250	109197500	109334000
Ca_11422	58702250	111661000	82767000	98526250
Ca_11446	510375000	382165000	350962500	355362500
Ca_11454	647962500	775920000	703810000	664177500
Ca_11460	83321000	3.74783e+07	38370420	0
Ca_11461	83321000	3.74783e+07	38370420	0
Ca_11480	63772250	113084750	68733250	64535000
Ca_11510	1510915000	2156675000	1638250000	2199800000
Ca_11518	89225750	57330750	91852000	68985750
Ca_11520	2.80161e+07	19132337	17467500	2.54634e+07
Ca_11524	69328750	123415500	7.54012e+07	112210250
Ca_11539	618695000	602215000	683200000	507652500
Ca_11574	2514175000	2361800000	2336875000	2283250000
Ca_11628	1.12645e+08	121104750	130948000	145064500
Ca_11630	82228750	91883500	73167000	93301750
Ca_11635	119356500	93116000	139064250	130955000
Ca_11670	4.11363e+07	87039750	54509000	81367750
Ca_11675	2.38762e+07	10911175	0	1.48511e+07
Ca_15111	2.38762e+07	10911175	0	1.48511e+07
Ca_11721	75235500	70616250	51851750	37385465
Ca_11723	370912500	411085000	338365000	162241250
Ca_11724	144482500	153935000	243215000	227067500
Ca_11747	112375000	145153750	159200000	128798250
Ca_11749	3.68301e+07	34728205	3.51798e+07	51126595
Ca_11780	469935000	482890000	545845000	469707500
Ca_11783	254865000	174185000	291000000	227905000
Ca_11803	165242500	156985000	125552500	117180000
Ca_11804	123534000	116760500	124850250	96774250
Ca_23261	123534000	116760500	124850250	96774250
Ca_11805	181145000	167242500	156717500	168995000
Ca_11806	190415000	211630000	160160000	164472500
Ca_11818	143837500	139587500	136452500	133212500
Ca_11822	3436700000	2381925000	3394050000	3520325000
Ca_11826	83771435	0	0	0
Ca_11828	232207500	203410000	262175000	242840000
Ca_11834	82488250	1.05337e+08	69575500	8.97908e+07
Ca_11838	57606500	68638000	66387750	109056750
Ca_11840	48357000	53372500	58783000	47551500
Ca_11849	67823000	49078250	64934250	106907250
Ca_11851	582135000	569637500	271892500	344125000
Ca_11852	24701605	2.47696e+07	0	0
Ca_11864	1365925000	1441850000	1320100000	1157727500
Ca_11870	1463625000	1485300000	1830950000	1813750000
Ca_11879	4.59101e+07	50096964	0	4.56667e+07
Ca_11908	37856500	39587000	35777500	33149615
Ca_11929	132563750	159955000	160865000	154562500
Ca_11958	7712500000	7797275000	8558800000	7615575000
Ca_11969	222030000	284342500	174800000	155862500
Ca_11973	1173325000	1345575000	1528650000	1337050000
Ca_11976	3911425000	4508500000	3788875000	3880400000
Ca_11975	3911425000	4508500000	3788875000	3880400000
Ca_16705	3911425000	4508500000	3788875000	3880400000
Ca_16703	3911425000	4508500000	3788875000	3880400000
Ca_08380	3911425000	4508500000	3788875000	3880400000
Ca_07681	3911425000	4508500000	3788875000	3880400000
Ca_07001	3911425000	4508500000	3788875000	3880400000
Ca_11992	460137500	441875000	442422500	455240000
Ca_11994	4.02313e+07	47637750	51714000	4.88677e+07
Ca_12002	1208182500	1395975000	1050922500	1497850000
Ca_12044	45196670	27858000	0	0
Ca_12054	264532500	282480000	279012500	255142500
Ca_12066	102097250	115554750	97638750	74154000
Ca_12078	54204035	2.62003e+07	3.07885e+07	2.33616e+07
Ca_12090	1651125000	1922925000	1613100000	1544750000
Ca_12091	255992500	310407500	279107500	297010000
Ca_12092	145566000	168302500	128447500	109943250
Ca_12098	116576250	113963250	83410250	103693250
Ca_12102	23371680	2.59733e+07	74466650	43385325
Ca_21338	23371680	2.59733e+07	74466650	43385325
Ca_12114	2.40379e+07	24963750	26298000	29822000
Ca_12115	310920000	310950000	295760000	351732500
Ca_12125	53774250	62620750	65035500	63092750
Ca_12129	1245750000	1248210000	1499125000	1829125000
Ca_12150	99940000	91069000	96333750	111682500
Ca_12166	2.52779e+07	0	0	0
Ca_12173	162085000	163365000	123205000	127256000
Ca_12206	181627500	302405000	177465000	181882500
Ca_12237	3.60018e+07	0	0	1.36447e+07
Ca_12257	758515000	808905000	1117015000	872730000
Ca_07723	758515000	808905000	1117015000	872730000
Ca_00697	758515000	808905000	1117015000	872730000
Ca_12281	579467500	606722500	585285000	609997500
Ca_12309	86660250	69118500	66038000	73401000
Ca_18116	86660250	69118500	66038000	73401000
Ca_12323	281967500	367910000	368782500	540912500
Ca_12324	730135000	911230000	725742500	1085655000
Ca_12354	51903250	59427000	56033250	64448750
Ca_12368	3.57023e+07	3.56992e+07	0	0
Ca_12374	82309000	70941250	124643000	115181500
Ca_12375	106533750	113261500	106604750	120649750
Ca_11484	106533750	113261500	106604750	120649750
Ca_12421	145440000	9.97389e+07	123310000	101980500
Ca_12453	751777500	924075000	481332500	749917500
Ca_12454	1475050000	1394250000	1601875000	1561727500
Ca_12469	838820000	822125000	743255000	772012500
Ca_12484	56125750	5.20159e+07	57753500	68887750
Ca_12497	853595000	884900000	995465000	837737500
Ca_12498	83065750	88941250	108289250	103937750
Ca_12502	1625075000	2142687500	1205825000	1619775000
Ca_12519	364200000	367750000	426697500	380097500
Ca_00889	364200000	367750000	426697500	380097500
Ca_12528	1100442500	1130482500	1016487500	1400850000
Ca_12553	712115000	638715000	871062500	1042795000
Ca_12570	78310750	116858250	115335000	107976500
Ca_12583	575220000	559192500	650037500	590500000
Ca_12594	415790000	335100000	435035000	400405000
Ca_12597	109757250	173832500	185795000	182062500
Ca_12607	36338545	31172662	43457500	2.99845e+07
Ca_12611	2.75705e+07	3.931e+07	27080370	3.62202e+07
Ca_12624	885717500	1017200000	686962500	782380000
Ca_12625	37540750	33010250	30531445	31520000
Ca_12631	1036742500	548557500	1015005000	662022500
Ca_12650	6334850000	5584325000	5963550000	4707200000
Ca_12653	873802500	658345000	1131850000	1041865000
Ca_12669	21512640	29977625	0	16730615
Ca_12675	131552500	200905000	142160000	114138500
Ca_12683	308882500	329480000	241807500	230850000
Ca_12687	944710000	598485000	1208425000	1281100000
Ca_12701	24580130	23248000	21724000	21796605
Ca_12726	2.80202e+07	49164350	4.44288e+07	55820615
Ca_12730	2.93025e+07	44861750	32158000	3.43395e+07
Ca_12766	181882500	167825000	170070000	175720000
Ca_12776	35878820	4.24974e+07	51737250	69939115
Ca_12782	86458750	87710345	39559750	0
Ca_12797	5.58923e+07	68376250	0	65708550
Ca_12798	124797500	120206500	112697500	111792750
Ca_12809	44564500	83265235	3.67129e+07	4.99807e+07
Ca_12824	32899345	0	0	0
Ca_12860	340005000	403160000	357795000	272810000
Ca_12863	180702500	199017500	180555000	179060000
Ca_12870	179825000	150892000	176947500	172114250
Ca_12874	68511250	52684750	55705000	84696750
Ca_12883	39326250	0	37273500	46765250
Ca_12886	344065000	405932500	318577500	309712500
Ca_12888	18658500000	11337975000	20015250000	18888500000
Ca_12905	39829750	46725730	46168000	42468750
Ca_19089	39829750	46725730	46168000	42468750
Ca_12914	731710000	1225665000	618622500	1124945000
Ca_12943	512487500	487502500	620832500	650822500
Ca_12955	439205000	553847500	319300000	287150000
Ca_12973	53831945	60361750	52686500	5.15119e+07
Ca_12974	313232500	369895000	283310000	423962500
Ca_12997	525032500	535462500	520952500	522825000
Ca_13007	127360000	155075000	175754250	167557500
Ca_13023	684922500	703392500	744870000	603752500
Ca_13072	96158525	89093500	107365000	122676750
Ca_13073	486927500	536305000	465497500	581605000
Ca_13122	168202500	183912500	110528000	128955000
Ca_13131	78803500	105726750	171317500	230615000
Ca_13142	45649500	36734000	41248750	31623250
Ca_13153	2290775000	2199325000	2777350000	2255700000
Ca_13175	417235000	204130000	218212500	165514780
Ca_13198	36201820	0	32406565	37788945
Ca_13205	35570340	0	0	13100880
Ca_13213	200737500	223935000	217032500	224335000
Ca_13214	75875237	77952000	95118000	8.15552e+07
Ca_13215	277905000	232447500	294357500	286765000
Ca_13220	98792250	58529250	143435000	94343750
Ca_13241	118310250	122441250	138575000	140552500
Ca_13262	70405750	65108000	81488500	78575105
Ca_13277	1701125000	1672950000	1781450000	1699800000
Ca_13282	6861250000	5753150000	7622700000	5881575000
Ca_13289	99315240	124950500	74396500	94651000
Ca_13301	3.5937e+07	27286750	39551000	40340885
Ca_13338	60956500	54856500	70335250	61201750
Ca_13341	51031210	37919350	77584250	60478500
Ca_13364	253315000	208995000	318745000	265352500
Ca_13373	96885500	143460795	124968250	1.15809e+08
Ca_13389	3.87694e+07	3.11783e+07	14743473	0
Ca_13390	125217500	112668500	95800250	132702500
Ca_13398	60837000	46788000	56653500	44027750
Ca_13404	4752100000	4725750000	4196925000	4149400000
Ca_13405	149392000	167541140	0	0
Ca_13413	818947500	1058317500	632672500	848062500
Ca_13445	384007500	435380000	383612500	341927500
Ca_13455	100669000	150900000	125117000	147215250
Ca_13462	2.59945e+07	36977425	0	3.16304e+07
Ca_13466	1.098e+08	1.43846e+08	0	6.9111e+07
Ca_13475	259077500	221925000	204235000	203435000
Ca_13479	52263750	50926750	4.7881e+07	59493045
Ca_13484	84506250	104385250	162380000	116653500
Ca_13486	401510000	430095000	409242500	412670000
Ca_13488	1679500000	1838700000	1619700000	1500850000
Ca_13490	97622250	88245000	88397750	109756000
Ca_13513	263485000	337927500	293650000	217337500
Ca_13517	72752500	64012750	82103750	63315500
Ca_13535	7.97193e+07	1.09313e+08	58436365	6.66601e+07
Ca_13560	152952500	144070000	145587500	152417500
Ca_12908	152952500	144070000	145587500	152417500
Ca_13568	13630750000	12598500000	12560500000	10782700000
Ca_13566	13630750000	12598500000	12560500000	10782700000
Ca_13569	1435850000	1797650000	630270000	1053270000
Ca_13600	724565000	621827500	798812500	664825000
Ca_13619	71117250	89575750	111020250	102946500
Ca_13622	195060000	238380000	241820000	211392500
Ca_13624	729707500	757252500	624795000	630282500
Ca_13626	730852500	622767500	546507500	640995000
Ca_13635	496387500	686070000	563892500	786960000
Ca_13636	86725250	87786000	62213500	70701000
Ca_13640	53345500	50342250	48451750	46761000
Ca_13644	40317500	45823845	57752500	55732500
Ca_13651	648612500	316370250	866250000	521592500
Ca_13659	1602775000	1887575000	1857575000	2038375000
Ca_13681	77613250	65880500	63410000	48562250
Ca_02695	77613250	65880500	63410000	48562250
Ca_05026	77613250	65880500	63410000	48562250
Ca_13683	17754250	0	0	0
Ca_13691	1734800000	1475250000	1065440000	1044947500
Ca_13706	239607500	618407500	107395000	298462500
Ca_13708	4211975000	8752625000	2779425000	5797125000
Ca_13710	1516630000	2851275000	973247500	1485950000
Ca_13711	381267500	800375000	416702500	1209865000
Ca_13717	127710900	61894750	73220500	72730500
Ca_13766	134427500	113581500	173565000	167072500
Ca_12804	134427500	113581500	173565000	167072500
Ca_02302	134427500	113581500	173565000	167072500
Ca_13780	94728750	217722500	144342250	234742500
Ca_13792	166680000	184867500	187935000	162855000
Ca_13817	273165000	257515000	253242500	173291750
Ca_13831	15608140	14470500	16344435	0
Ca_23922	15608140	14470500	16344435	0
Ca_13881	301920000	271572500	324207500	304420000
Ca_13893	61696995	71721750	116426750	1.13259e+08
Ca_13904	318845000	411262500	360227500	532550000
Ca_13905	151507500	167290000	101307250	127025000
Ca_13985	303530000	247910000	395800000	271205000
Ca_13986	56765095	6.48418e+07	0	4.93227e+07
Ca_13988	133052500	142382500	120447500	103905250
Ca_14004	3.67961e+07	0	63447000	79871500
Ca_14019	86940000	83026250	112679500	97359250
Ca_14037	1309225000	1628625000	1054732500	1761925000
Ca_14077	130407500	139345000	125425000	133917500
Ca_14088	1047735000	1232525000	1261000000	1601225000
Ca_14087	1047735000	1232525000	1261000000	1601225000
Ca_14100	22666000	19114000	34615500	27566000
Ca_14117	36996250	42843000	35482000	46805500
Ca_14128	24418375	0	29686250	3.89009e+07
Ca_14147	3.68999e+07	0	4.9105e+07	0
Ca_14248	1.78363e+07	0	0	0
Ca_14287	94949280	53369000	47329500	66039000
Ca_14290	1640080000	2078250000	2016200000	2048200000
Ca_14309	716880000	775540000	683565000	706227500
Ca_14314	1.02954e+08	114613940	0	99296470
Ca_14347	895840000	827527500	701330000	797265000
Ca_14379	184440000	98516500	240165000	168369250
Ca_14382	2825775000	2517050000	2297650000	2144050000
Ca_14384	3299400000	3189050000	3671825000	2987100000
Ca_14402	790645000	787642500	848915000	638740000
Ca_14409	142575000	132345000	134960000	165212500
Ca_14453	5.9085e+07	36030015	43167750	53951500
Ca_14456	28324500	34361495	42963835	0
Ca_14469	98977250	77322750	404720000	262415000
Ca_14492	254992500	185742500	329195000	526735000
Ca_14544	182272500	196485000	210167500	201377500
Ca_14546	796035000	1916550000	787782500	1733600000
Ca_14557	15927750	0	0	0
Ca_00879	15927750	0	0	0
Ca_14567	756065000	883920000	839667500	720170000
Ca_14568	4053200000	5039350000	3129825000	3728150000
Ca_14570	280617500	329850000	261465000	243897500
Ca_14581	194994000	8.68781e+07	560610000	301557500
Ca_14591	189500000	219032500	174622500	186542500
Ca_14609	415617500	397105000	233927500	265532500
Ca_14058	415617500	397105000	233927500	265532500
Ca_12016	415617500	397105000	233927500	265532500
Ca_12017	415617500	397105000	233927500	265532500
Ca_14615	137350500	9.52483e+07	0	99601680
Ca_14616	11571000000	9971850000	10320925000	10533550000
Ca_14653	4.47741e+07	106445750	40114500	1.14541e+08
Ca_14663	1030620000	923830000	948835000	864082500
Ca_14672	176512500	166697500	154260000	126874500
Ca_14698	15266250000	11949750000	14993000000	14253750000
Ca_14697	15266250000	11949750000	14993000000	14253750000
Ca_14699	4.53466e+07	57695750	6.73686e+07	7.62265e+07
Ca_14701	76526250	87591250	104038280	51984250
Ca_14735	1816525000	1237150000	1889600000	1687825000
Ca_14755	215790000	188297500	165257500	219890000
Ca_14762	197837500	76249759	103792370	3.88168e+07
Ca_14765	52206000	56042000	61394500	5.75599e+07
Ca_14767	1391875000	1496350000	786265000	627200000
Ca_14775	193454000	330410000	202830000	372800000
Ca_14776	6174750000	4212425000	4800600000	5404800000
Ca_14777	6023175000	5350400000	4916200000	4226225000
Ca_14782	327085000	328112500	331405000	305360000
Ca_14788	230260000	259497500	117568750	103289500
Ca_14805	33387000	3.97558e+07	43651750	35635435
Ca_14808	1067392500	803852500	1270375000	953787500
Ca_14819	3.37406e+07	43252500	174710000	256800000
Ca_14830	87963500	87070250	84908000	77186750
Ca_14853	62728000	61605000	8.562e+07	77087000
Ca_14864	112036250	131035250	143270000	150591500
Ca_14916	4.28931e+07	4.59766e+07	69576000	76523500
Ca_14926	23905568	2.29506e+07	6.89573e+07	0
Ca_14929	461840000	375840000	511762500	425262500
Ca_14938	82936750	104538750	42826500	55426000
Ca_14951	413912500	365287500	421235000	372642500
Ca_14960	36986424	3.40192e+07	5.99265e+07	3.29469e+07
Ca_14997	646515000	637437500	608905000	615440000
Ca_15018	1854950000	1966325000	1778775000	1847650000
Ca_15033	544092500	523480000	526402500	558860000
Ca_15037	34470250	39910000	4.3213e+07	6.54228e+07
Ca_15050	97736000	112790000	132217500	100776250
Ca_15065	58559970	0	0	49516000
Ca_15067	172082500	164505000	127122500	1.66809e+08
Ca_15072	98521250	75512250	118300000	91640250
Ca_15084	2876325000	2526025000	5978425000	7322625000
Ca_15136	1.44477e+07	20315380	331460000	343300000
Ca_15140	30415400	27323500	0	2.82714e+07
Ca_15145	2001925000	1960700000	1884925000	1686675000
Ca_10414	2001925000	1960700000	1884925000	1686675000
Ca_15163	77544000	72924000	63394595	74113250
Ca_15184	128530750	121868750	122345750	142507500
Ca_15185	1765900000	2276625000	1813925000	1751350000
Ca_15207	584437500	446030000	572105000	535150000
Ca_15208	2265700000	2737700000	2269100000	1743200000
Ca_15211	155207500	156367500	108648250	130255500
Ca_15220	98775250	84111000	111801500	81750250
Ca_15223	191100000	153907500	192351000	163102500
Ca_15234	34755250	73710000	35440250	99837250
Ca_15237	29710340	32357385	37908250	3.4458e+07
Ca_15239	233027500	165667500	211787500	213877500
Ca_15243	257947500	246002500	285402500	237722500
Ca_13902	257947500	246002500	285402500	237722500
Ca_15262	243667500	251665000	228255000	204767500
Ca_15281	27730557	0	0	0
Ca_15300	3087350000	2841600000	2931325000	2656600000
Ca_15320	633792500	543582500	600997500	452012500
Ca_15327	358202500	454002500	352715000	448707500
Ca_15336	23464250	1.76125e+07	29477000	0
Ca_15342	60936000	50322750	62126750	54087500
Ca_15369	874395000	798642500	763282500	834960000
Ca_15370	2817000000	2294300000	2633625000	2636500000
Ca_15371	176750000	214291750	206627500	195875000
Ca_15393	213990000	206312500	225630000	251900000
Ca_15398	216285000	266660000	203535000	178435000
Ca_15400	1072920000	693927500	743655000	406582500
Ca_15406	62119850	1.07131e+08	77245060	105430500
Ca_15407	793775000	843880000	580080000	745897500
Ca_15410	636057500	700652500	626065000	555290000
Ca_15431	312795000	326102500	271255000	282485000
Ca_15437	175960250	175832500	111687250	142680000
Ca_15460	149182750	125110000	192415000	147205000
Ca_15485	327135000	258165000	288010000	337965000
Ca_15494	2009975000	2006850000	1817425000	1795025000
Ca_15496	172787500	0	101256000	40504093
Ca_15512	166390000	197140000	88618750	111916500
Ca_15516	859357500	688857500	925095000	769255000
Ca_15517	3.94313e+07	42770500	2.6919e+07	4.99059e+07
Ca_15525	169612500	227532500	259890000	234137500
Ca_15539	1086692500	1.11817e+07	1990075000	8288671
Ca_15543	4.7978e+07	71185250	40534225	8.00398e+07
Ca_15546	100624750	127049500	87002000	90815500
Ca_15567	111210000	140470750	129107750	108859750
Ca_15580	30266500	25343500	37186000	24822035
Ca_15583	277882500	197482500	237545000	197422500
Ca_15617	78805250	74479250	106086750	91067350
Ca_14542	78805250	74479250	106086750	91067350
Ca_15629	514420000	489290000	498545000	546135000
Ca_15638	2175975000	2885900000	1437300000	2371075000
Ca_15641	292557500	254987500	236835000	184027500
Ca_15660	1219760000	950220000	1115745000	922222500
Ca_15672	170095815	0	136189935	1.12692e+08
Ca_13083	170095815	0	136189935	1.12692e+08
Ca_13082	170095815	0	136189935	1.12692e+08
Ca_09505	170095815	0	136189935	1.12692e+08
Ca_08912	170095815	0	136189935	1.12692e+08
Ca_08910	170095815	0	136189935	1.12692e+08
Ca_27103	170095815	0	136189935	1.12692e+08
Ca_15684	1377825000	1300997500	1112075000	1301000000
Ca_15690	61043750	56818850	38692455	40723240
Ca_15702	3.47606e+07	0	0	34494560
Ca_15714	45830855	47918750	54686000	4.9353e+07
Ca_15740	4230625000	3330175000	3069125000	5140400000
Ca_15741	3100950000	4688950000	3939250000	5374450000
Ca_15742	5395075000	4607250000	4951425000	8240800000
Ca_15747	65091250	120463975	182419750	242997000
Ca_15763	204907500	258115000	235140000	236722500
Ca_15765	4442875000	5458975000	3873400000	4624850000
Ca_15767	669792500	555450000	753375000	680100000
Ca_15778	252975845	387964200	0	0
Ca_15858	88003750	90862250	74034000	71769500
Ca_15861	34508500	40172680	2.40649e+07	59203500
Ca_15901	78298750	76393000	63633250	74791500
Ca_15939	56371470	6.39655e+07	6.49204e+07	6.86855e+07
Ca_11060	56371470	6.39655e+07	6.49204e+07	6.86855e+07
Ca_15956	236045000	203207500	226387500	274097500
Ca_15957	317197500	267610000	185392500	191765000
Ca_15988	147800500	128172500	130367000	91948000
Ca_16028	468955000	490332500	451937500	620337500
Ca_16085	51220750	39339000	82092000	64859500
Ca_16087	39496250	41506000	41520250	50667500
Ca_16143	449422500	796667500	520082500	798520000
Ca_16165	44089005	48211750	37973500	42104000
Ca_16190	1726025000	1630075000	1966750000	1778175000
Ca_16192	1695575000	2459275000	1046190000	1225300000
Ca_16193	136740000	149557500	118688000	152195000
Ca_16229	5641700000	5323325000	4605900000	4059475000
Ca_16233	141067500	160271750	117471500	107778500
Ca_16244	463782500	538732500	0	0
Ca_16268	1315525000	957332500	1014850000	1141007500
Ca_16272	212850000	226495000	232240000	175987500
Ca_10298	212850000	226495000	232240000	175987500
Ca_16297	33828750	30559250	2.52009e+07	2.95575e+07
Ca_16304	104349000	83512670	132420000	118450500
Ca_16337	134870500	113294500	111552500	108338250
Ca_16339	2.65129e+07	8.56527e+07	37557750	3.79966e+07
Ca_16342	103453000	113216250	178897500	172872500
Ca_16344	29428250	24510000	27812250	2.90592e+07
Ca_16353	255302500	282075000	308177500	296680000
Ca_16471	52979000	61737500	78673500	85334250
Ca_16490	396357500	184985000	419185000	331282500
Ca_16496	256980750	308847500	319547500	420135000
Ca_16508	2706475000	2418475000	3085975000	3147625000
Ca_16552	276030000	321492500	321200000	403665000
Ca_01942	276030000	321492500	321200000	403665000
Ca_16554	27631000	26861750	29879725	41474750
Ca_20645	27631000	26861750	29879725	41474750
Ca_16567	333777500	291760000	316870000	301147500
Ca_16606	673072500	740810000	689980000	681267500
Ca_16610	190095000	259147500	213962500	200892500
Ca_16611	140504000	142296950	98176000	104232000
Ca_16623	1805675000	1744100000	1554950000	1739350000
Ca_16638	4.39079e+07	0	3.39799e+07	0
Ca_16651	40328595	6.18703e+07	0	0
Ca_16657	533912500	673685000	297862500	454712500
Ca_16663	266392500	292512500	337407500	250309025
Ca_16668	438265000	392065000	374545000	370092500
Ca_16679	186277500	220362500	181355000	178347500
Ca_16685	49732500	3.14432e+07	49387000	0
Ca_16693	854750000	898052500	753005000	776987500
Ca_16695	145935000	181822500	96835750	1.3801e+08
Ca_16696	115548750	99975500	1.01189e+08	91184290
Ca_02606	115548750	99975500	1.01189e+08	91184290
Ca_16699	256167500	252807500	172795000	174380000
Ca_16702	253767500	261985000	266190000	239430000
Ca_16715	604005000	566500000	879797500	868935000
Ca_02590	604005000	566500000	879797500	868935000
Ca_16735	93360500	80932250	101384250	1.15065e+08
Ca_16738	99567250	270267500	175690500	323420000
Ca_16743	147017500	479927500	173315000	132484000
Ca_16758	2.98174e+07	35406750	29536000	31866706
Ca_16769	3.73423e+07	4.64755e+07	0	7.42035e+07
Ca_16776	75289500	113346750	62160000	86644250
Ca_16777	386882450	336950875	331292500	270532500
Ca_16778	47888250	42947500	88390250	82036000
Ca_16792	344070000	463637500	293945000	290310000
Ca_16795	2019800000	1741775000	2319550000	1804650000
Ca_16809	102646250	114113000	104693000	106003000
Ca_16822	42788500	37742145	5.83591e+07	0
Ca_16830	834492500	801232500	856782500	713335000
Ca_16834	214057500	261245000	232910000	345387500
Ca_16836	105618250	198096270	1.2354e+08	87811750
Ca_16841	144573750	127137500	177022500	146817250
Ca_16849	60510500	98993000	4.91831e+07	67617700
Ca_17072	60510500	98993000	4.91831e+07	67617700
Ca_16858	69055000	71069500	70258250	77515000
Ca_16861	31827750	45644515	0	0
Ca_16862	59767250	60254250	64930750	67013000
Ca_16867	81714686	5.19137e+07	43962750	30433000
Ca_16878	966825000	1063175000	1028802500	1100100000
Ca_16891	53259250	57267750	71575750	4.47674e+07
Ca_16914	220875000	258745000	159180000	153055000
Ca_16918	390037500	331447500	386425000	325882500
Ca_16964	121175000	162955000	154862500	140103500
Ca_16973	2.73473e+07	0	0	0
Ca_16985	66540810	120991570	96980500	90111030
Ca_16994	399462500	393110000	378127500	318885000
Ca_16995	233322500	194385000	156295000	137762500
Ca_16997	526715000	525865000	408537500	294440000
Ca_17004	4.28479e+07	33400000	77985345	5.45361e+07
Ca_17005	104411000	104113000	121505750	219817500
Ca_17009	4306150000	4579550000	4994675000	5776250000
Ca_17035	58433250	59493500	63431250	65738000
Ca_17049	2597425000	2736125000	1916500000	1549825000
Ca_17050	3581725000	2673350000	3410075000	2510900000
Ca_17062	1.29873e+07	0	2.72076e+07	0
Ca_17107	207107750	58008500	153395500	104636000
Ca_17123	152057500	153007500	143910000	137567500
Ca_17132	473615000	689117500	411000000	475327500
Ca_17133	1.17751e+08	1.5681e+08	107942500	73172500
Ca_02534	1.17751e+08	1.5681e+08	107942500	73172500
Ca_17144	866052500	520705000	539132500	580495000
Ca_17145	98012750	131242500	146002500	108777750
Ca_17146	4623000000	4360700000	3966900000	3152125000
Ca_17155	3567150000	3453700000	3663550000	3146400000
Ca_17167	42833500	34587335	54784000	5.30731e+07
Ca_17178	4.27723e+07	64895000	34903565	5.32453e+07
Ca_17186	113786750	97227750	85820500	93755250
Ca_17193	3361625000	2618725000	4821450000	4830550000
Ca_17200	3127650000	6207575000	2578100000	2957625000
Ca_17202	215765000	185812500	139462500	122330000
Ca_17203	758305000	832405000	784190000	1023335000
Ca_17221	79994000	90662000	74392310	73062750
Ca_17244	435115000	480710000	398162500	405620000
Ca_17248	85217250	93569000	100552250	77886250
Ca_17249	1.90433e+07	1.61346e+07	0	0
Ca_17274	26099750	4.18798e+07	59113625	29151250
Ca_17299	230387500	193465000	281352500	216417500
Ca_17307	124017750	157295000	105960250	153020000
Ca_17310	2048275000	2060925000	2006425000	2007950000
Ca_17339	1067382500	771610000	711955000	577535000
Ca_17358	111984000	139590000	137130000	105368250
Ca_17360	459622500	431697500	588920000	686615000
Ca_17375	50365835	2.07675e+07	48639250	0
Ca_17378	50365835	2.07675e+07	48639250	0
Ca_17389	264357500	279955000	231785000	250382500
Ca_17447	145330000	226297500	0	0
Ca_17452	385012500	606757500	378592500	528365000
Ca_17463	1.91385e+07	34714750	0	2.60167e+07
Ca_17471	4.53342e+07	40483750	68526000	69451020
Ca_17473	41728250	36918750	36729500	39048250
Ca_17478	553052500	560830000	598462500	611997500
Ca_17486	159817500	239290000	265455000	329815000
Ca_17519	499065000	550970000	358092500	431037500
Ca_17541	1.85536e+07	21266500	0	2.28234e+07
Ca_17572	125140000	164202500	118109500	124815000
Ca_17595	108742000	145635000	121815500	130555750
Ca_17611	571310000	741182500	587342500	560492500
Ca_17620	64619250	62456500	6.37262e+07	7.43726e+07
Ca_17637	145807500	145812500	124664750	114323750
Ca_17665	49426250	48543000	39781750	3.76111e+07
Ca_17666	169995000	158637500	156862500	192055000
Ca_17680	1386500000	1273350000	951660000	1009990000
Ca_17682	19454730	31083750	54455065	25427000
Ca_17693	169000000	148485000	127330000	174935000
Ca_19400	169000000	148485000	127330000	174935000
Ca_17748	1712375000	1787950000	1663675000	1600725000
Ca_17765	97296000	159408750	39398250	73892000
Ca_17782	68385250	72406250	86542500	80796250
Ca_06944	68385250	72406250	86542500	80796250
Ca_17788	36231175	87454500	48019000	3.72253e+07
Ca_17790	595815000	622170000	643907500	572295000
Ca_17792	9.99801e+07	97433750	93599470	114679000
Ca_17797	261815000	204057500	264020000	255670000
Ca_17812	64508750	61007500	65770750	112035755
Ca_17829	455142500	450640000	315220000	273030000
Ca_17861	47559055	0	33551100	0
Ca_17874	259395000	232600000	286395000	217540000
Ca_17900	1441300000	1230550000	1257177500	1367945000
Ca_17911	35346500	7.50529e+07	62511580	32433000
Ca_17969	2.27739e+07	14712869	2.97258e+07	0
Ca_17980	1328890000	1543075000	1052112500	1044600000
Ca_18014	97436750	96289500	83443750	70778750
Ca_18019	178620000	145461500	116715000	94715750
Ca_18035	83979750	81191500	77708500	91746750
Ca_18036	131815000	128568250	137348250	143226000
Ca_18039	70670750	74267250	91829250	74450000
Ca_18044	303205000	180207500	264595000	245535000
Ca_18050	1279325000	1140325000	1462025000	1125260000
Ca_18064	25709500	20873500	3.39775e+07	30419140
Ca_08683	25709500	20873500	3.39775e+07	30419140
Ca_08682	25709500	20873500	3.39775e+07	30419140
Ca_18069	400122500	294707500	519842500	544190000
Ca_18067	400122500	294707500	519842500	544190000
Ca_18071	302635000	460877500	292475000	367780000
Ca_18128	81764000	86439500	4.88009e+07	49019055
Ca_18137	80832000	103802750	75719250	1.02133e+08
Ca_18154	2657050000	1960675000	2007600000	1987300000
Ca_01781	2657050000	1960675000	2007600000	1987300000
Ca_01780	2657050000	1960675000	2007600000	1987300000
Ca_01778	2657050000	1960675000	2007600000	1987300000
Ca_18167	77222500	85343555	155117335	98049750
Ca_18179	450917500	557990000	430782500	473405000
Ca_18187	122986500	144487500	113690000	159595000
Ca_18189	2.59575e+07	3.61343e+07	26252500	31830250
Ca_18208	27892985	28579190	0	0
Ca_18216	170472500	185607500	145062500	126957500
Ca_18231	96610000	73385500	129067750	115526250
Ca_18261	49243500	3.59025e+07	57775500	41066915
Ca_18274	314140000	327757500	405660000	320367500
Ca_18278	464355000	663335000	539080000	431432500
Ca_18282	4565300000	4747425000	4818000000	4425000000
Ca_18287	1074762500	1087610000	850275000	1104172500
Ca_18291	113675250	117270500	174575000	147720000
Ca_18331	964955000	1117032500	859427500	689157500
Ca_18347	3583425000	3850050000	3191475000	2956925000
Ca_18358	44805500	86226000	54705750	61991000
Ca_18406	2603350000	3408500000	3230575000	3423175000
Ca_18419	5.46945e+07	7.31306e+07	52651475	57070250
Ca_18436	505495000	511102500	457372500	443952500
Ca_18455	1540050000	1546525000	1381825000	1386675000
Ca_18462	65298000000	29947750000	103592750000	76410750000
Ca_18460	65298000000	29947750000	103592750000	76410750000
Ca_18479	125822500	166075000	80541435	77124500
Ca_18485	1859950000	1650950000	1190057500	794172500
Ca_18488	96031500	107849865	117476500	126611490
Ca_18540	3624200000	3675000000	3282950000	3090100000
Ca_18551	5.44275e+07	25469106	0	21501750
Ca_18563	43592250	5.41495e+07	8.1332e+07	44294000
Ca_18595	9421425000	8819100000	7861725000	7997700000
Ca_18624	9.26455e+07	101269000	0	141040000
Ca_07665	9.26455e+07	101269000	0	141040000
Ca_18637	102207250	82104500	66027750	141481250
Ca_18640	95239750	115309750	178920850	83128250
Ca_18651	1468950000	1460375000	1726075000	1607075000
Ca_18652	854162500	656962500	858835000	542605000
Ca_18653	1013172500	996505000	895862500	908080000
Ca_18681	192085000	274550000	222747500	196632500
Ca_18691	945487500	1127547500	958105000	1022652500
Ca_15353	945487500	1127547500	958105000	1022652500
Ca_15351	945487500	1127547500	958105000	1022652500
Ca_18795	148645000	137142500	164120000	151615000
Ca_18804	216012500	162272500	140069250	143400000
Ca_18816	115151000	80222250	87539750	92332500
Ca_18820	311830000	307433250	401537500	405325000
Ca_18851	5252650000	6219650000	4543400000	5177925000
Ca_18870	215627500	229850000	167250000	217932500
Ca_18874	2042525000	1826175000	1654800000	1646800000
Ca_18875	351227500	333317500	234565925	171870550
Ca_05445	351227500	333317500	234565925	171870550
Ca_00857	351227500	333317500	234565925	171870550
Ca_00377	351227500	333317500	234565925	171870550
Ca_18898	46045500	69549500	0	5.18894e+07
Ca_18921	129547500	102657000	61969500	93418750
Ca_18944	59815250	55511500	44613500	35252000
Ca_18953	50027500	40412750	62436500	68525250
Ca_18974	1252650000	1127075000	1465425000	1505300000
Ca_19110	82059250	93403000	92557500	88313000
Ca_19118	57867750	54495000	75475500	72517705
Ca_19131	109393750	155379250	113050000	154815000
Ca_19132	2.10998e+07	20729640	0	0
Ca_19151	2.61041e+07	31347750	2.6142e+07	32943670
Ca_19154	545850000	556685000	561110000	520225000
Ca_19166	60062750	45856250	43508250	55196250
Ca_19169	218190000	251222500	231990000	267600000
Ca_19176	17364158	0	0	0
Ca_02893	17364158	0	0	0
Ca_19192	87072500	93557000	107936250	143249500
Ca_19199	61583250	55427750	44479000	42701500
Ca_19216	430745000	238402500	302335000	248460000
Ca_19221	136131500	58218750	95312250	39133500
Ca_19222	136131500	58218750	95312250	39133500
Ca_19207	136131500	58218750	95312250	39133500
Ca_19239	4.46059e+07	6.48781e+07	4.2951e+07	8.78683e+07
Ca_19247	146287000	128567890	134072500	0
Ca_19248	486387500	493725000	529280000	461555000
Ca_19271	2.90057e+07	25545000	0	23231070
Ca_19284	64033750	54418750	63523500	73455500
Ca_03125	64033750	54418750	63523500	73455500
Ca_19290	274902500	253085000	423695000	400055000
Ca_19333	61442530	3.54814e+07	6.69459e+07	31931900
Ca_19344	122706000	140650000	144866750	180345000
Ca_19349	71882705	4.50599e+07	0	57089345
Ca_19359	119954750	183595000	91595750	112367000
Ca_19382	2236300000	2081675000	2149275000	2160775000
Ca_19403	293852500	329877500	302727500	391037500
Ca_19420	24895000	4.37006e+07	3.90141e+07	33849757
Ca_19452	47655710	46164935	36156600	4.96657e+07
Ca_19468	37472000	47979250	36041250	33524500
Ca_19513	7.14685e+07	62470500	2.40023e+07	0
Ca_19514	23268500	3.25563e+07	26110685	31482750
Ca_19534	1.10418e+08	120296500	83302750	88962360
Ca_19577	201390375	193860070	91366850	79671750
Ca_19607	34828000	3.60879e+07	40328250	44063780
Ca_19613	22568955	2.50178e+07	2.22406e+07	3.5317e+07
Ca_19620	25756140	2.09224e+07	21850750	33540735
Ca_27446	25756140	2.09224e+07	21850750	33540735
Ca_19623	4.05989e+07	4.47803e+07	127757570	63986000
Ca_19625	65579750	9.78438e+07	92563500	132212000
Ca_19626	585537500	702857500	568162500	855087500
Ca_19638	242767500	243340000	222005000	252425000
Ca_19683	3.03501e+07	4.83262e+07	60345750	62439750
Ca_19684	393685000	390610000	555070000	515725000
Ca_19760	377925000	460210000	370985000	676870000
Ca_19769	53418500	45202750	57233750	52229500
Ca_19814	64332500	78550250	81153750	104368500
Ca_19832	148682500	195727500	132647500	135272500
Ca_19833	40737750	0	0	4.5509e+07
Ca_19839	143172500	138969000	163457500	125766750
Ca_19866	1452250000	1451650000	1585975000	1553550000
Ca_19873	321897500	302365000	536415000	344367500
Ca_19879	269045000	260087500	259220000	251075000
Ca_19894	88826750	109158000	94255500	95683750
Ca_19905	602460000	483522500	695745000	674467500
Ca_19951	303675000	249780000	322682500	322630000
Ca_19962	89147625	5.87342e+07	92786750	93414000
Ca_19998	5.91847e+07	61271750	45494250	60915000
Ca_20006	606232500	667775000	747767500	666660000
Ca_20019	534115000	189890000	238480000	139635250
Ca_20058	76143750	85414750	72716500	62977500
Ca_20071	185472500	203950000	221235000	231837500
Ca_20068	185472500	203950000	221235000	2.51453e+08
Ca_27183	185472500	203950000	221235000	2.51453e+08
Ca_20108	402242500	445345000	309837500	292212500
Ca_20122	728560000	646730000	612317500	475090000
Ca_20123	2904125000	2868925000	2791950000	2689975000
Ca_20130	3928925000	2627750000	3690825000	2542700000
Ca_20149	2240875000	2095975000	2297150000	2200525000
Ca_20179	39836000	49824750	57260250	48752750
Ca_20192	501997500	419387500	547675000	438887500
Ca_20207	9.90428e+07	0	1.27284e+08	0
Ca_21113	9.90428e+07	0	1.27284e+08	0
Ca_20222	125492500	164730000	134377500	153210000
Ca_20264	239482500	282132500	235017500	141325000
Ca_20270	59294500	126789750	45467750	103764500
Ca_20272	1020482500	2007125000	1142610000	1942450000
Ca_20274	263590000	502640000	330272500	408355000
Ca_20276	39331000	35134000	72340750	66784145
Ca_20286	5845850000	8258200000	4672825000	5767925000
Ca_20321	375412500	339800000	366235000	346522500
Ca_20330	4.26004e+07	35312905	0	40060750
Ca_20334	478712500	562952500	437335000	494237500
Ca_16331	478712500	562952500	437335000	494237500
Ca_15751	478712500	562952500	437335000	494237500
Ca_10037	478712500	562952500	437335000	494237500
Ca_20365	4.99282e+07	61141500	51042750	48251750
Ca_20369	455010000	293617500	493410000	277710000
Ca_20382	84891000	87607250	102528000	98162000
Ca_20385	174522500	166050000	245825000	209990000
Ca_20397	650097500	843435000	464132500	619097500
Ca_20404	1510915000	905870000	1593625000	1089097500
Ca_19124	1510915000	905870000	1593625000	1089097500
Ca_20426	25024465	32156635	34080935	2.92142e+07
Ca_20452	2405750000	2219175000	2252725000	2124050000
Ca_20453	908730000	950250000	978737500	820092500
Ca_20456	303427500	367405000	227922500	252665000
Ca_20473	525250000	462302500	690170000	567615000
Ca_20493	3.69202e+07	2.96503e+07	27674500	28290500
Ca_20495	54278250	4.66999e+07	58828250	38918750
Ca_20504	987867500	843227500	1031825000	1014572500
Ca_20541	240750000	260182500	225917500	257472500
Ca_20550	113708500	200262500	102627000	168885250
Ca_20547	113708500	200262500	102627000	168885250
Ca_20560	244325000	256822500	386715000	262962500
Ca_20569	676665000	499197500	696205000	533542500
Ca_13598	676665000	499197500	696205000	533542500
Ca_20578	333835000	188762500	301930000	300320000
Ca_20588	596900000	486570000	713680000	620910000
Ca_20600	52215105	66472750	62500250	9.22676e+07
Ca_20614	284375000	269875000	394855000	379075000
Ca_20625	2.73527e+07	0	30611250	0
Ca_20629	220947500	329355000	175687500	154035000
Ca_20632	147897000	171986500	119818250	146144500
Ca_20660	914032500	976332500	927897500	816715000
Ca_20672	572947500	733392500	751027500	734977500
Ca_20674	2.77628e+07	32110948	3.59035e+07	0
Ca_20683	3802775000	4101475000	4172750000	3886975000
Ca_20692	349562500	551885000	470397500	507840000
Ca_20704	873515000	640905000	592427500	758462500
Ca_20710	37405040	3.96961e+07	0	3.62925e+07
Ca_20726	967125000	1061240000	1073352500	1152510000
Ca_20733	436385000	482495000	533885000	515305000
Ca_20758	93940000	70404500	88944750	85506750
Ca_20760	233062500	289125000	108722500	139030000
Ca_20761	2.83672e+07	0	0	0
Ca_20764	50114500	61799000	44576500	50951250
Ca_20774	648430000	904230000	418740000	608710000
Ca_20796	1.93518e+07	1.79615e+07	6.95501e+07	19922750
Ca_20799	28188000	2.83775e+07	1.75904e+07	20598190
Ca_20825	45065250	39920655	0	19309750
Ca_20869	63329000	54546250	56095500	80333250
Ca_20934	276140000	456930425	430227500	360062500
Ca_20936	728647500	879592500	522977500	614465000
Ca_20954	125093285	0	6.52941e+07	71139455
Ca_20970	356945000	229310000	254142500	312200000
Ca_20994	116444000	105136750	106366000	95119750
Ca_21001	43681055	39943750	3.76901e+07	35005000
Ca_21003	656370000	751067500	758325000	745892500
Ca_21024	1816450000	1613825000	1940250000	1448975000
Ca_21026	1816450000	1613825000	1940250000	1448975000
Ca_21035	3014100000	2425550000	3060600000	2059250000
Ca_21089	71872250	106012000	73586750	133560000
Ca_21096	34865190	32778000	22403000	3.47212e+07
Ca_21100	225167500	170460000	234620000	229270000
Ca_21102	555062500	430075000	624750000	681587500
Ca_21103	770935000	797557500	1105712500	1572000000
Ca_21108	94613585	0	0	0
Ca_21156	124805000	130760000	195542500	161505000
Ca_21195	1113700000	854325000	638365000	844002500
Ca_21196	30873765	3.70997e+07	5.19932e+07	4.95843e+07
Ca_21197	390420000	279785000	336790000	373997500
Ca_21206	72814140	0	134210000	109296725
Ca_21231	33565440	19951869	0	0
Ca_21238	33565440	19951869	0	0
Ca_21237	5.28145e+07	58509650	2.29338e+08	48357250
Ca_21263	25235935	0	7.20958e+07	0
Ca_21319	36136465	0	0	0
Ca_21370	3.09018e+07	22120000	46663000	32284750
Ca_21397	140492500	137840000	117982500	79752500
Ca_21394	140492500	137840000	117982500	79752500
Ca_21391	140492500	137840000	117982500	79752500
Ca_21408	1128875000	1419650000	1409075000	1202250000
Ca_21448	71679250	87136500	60859250	65213250
Ca_21449	3.77645e+07	19577500	3.3696e+07	28134200
Ca_21450	3.77645e+07	19577500	3.3696e+07	28134200
Ca_21475	1328175000	1210075000	1127075000	1177430000
Ca_21529	3.98833e+07	3.72241e+07	0	0
Ca_21534	712320000	606762500	750507500	711952500
Ca_21585	185462500	154665000	204645000	182397500
Ca_21586	3858575000	3730900000	4162550000	4247600000
Ca_21599	7.9074e+07	80090500	1.12386e+08	8.57067e+07
Ca_21615	244030000	256287500	229735000	306215000
Ca_21619	302360000	270720000	352457500	295187500
Ca_21621	887195000	738602500	1269625000	1076425000
Ca_21660	463102500	497817500	798515000	764095000
Ca_10736	463102500	497817500	798515000	764095000
Ca_21661	292615000	309997500	260235000	300500000
Ca_21673	16090370	2.35099e+07	2.51583e+07	2.68541e+07
Ca_21696	57387805	0	0	3.52579e+07
Ca_21880	246867500	216615000	243835000	198590000
Ca_21882	1049295000	1048897500	1150375000	974437500
Ca_21906	2497500000	2291100000	1999375000	2301700000
Ca_21934	272660000	254290000	229065000	195060000
Ca_21949	52317000	52695750	53281500	58202500
Ca_21952	37366810	40781750	3.33014e+07	51560490
Ca_21968	51995000	64182000	82716500	5.23597e+07
Ca_21972	48301550	41570750	39643750	49121500
Ca_21997	216965000	125287750	250895000	143857000
Ca_21998	34464455	24740185	2.41332e+07	0
Ca_22007	2.21902e+07	17629235	0	0
Ca_22009	3271450000	3478650000	3665650000	3186625000
Ca_22018	45337995	34611250	74939000	4.29656e+07
Ca_22022	103514500	113699500	97033500	83219000
Ca_22023	48682250	40421875	0	0
Ca_22027	751680000	779142500	729150000	788800000
Ca_22060	330582500	216400000	303032500	312492500
Ca_22072	32318750	65225500	5.75864e+07	64128830
Ca_22083	38210500	40080470	58121385	46525750
Ca_10496	38210500	40080470	58121385	46525750
Ca_22107	57954250	70576750	59864000	55471000
Ca_22110	636307500	635570000	599777500	684595000
Ca_22125	33355750	46104000	32827250	35145250
Ca_22129	34427000	35587250	34992250	22843675
Ca_18142	34427000	35587250	34992250	22843675
Ca_22168	39340750	23192000	22404350	1.02204e+07
Ca_22183	107660500	98605500	76689250	80427750
Ca_22195	23368220	29042495	29286000	1.3913e+07
Ca_22207	113001750	110680500	132940000	181600000
Ca_22222	159117500	226227500	182689000	222045000
Ca_22236	449022500	1268237500	593350000	807750000
Ca_22304	186125000	186067500	219305000	169137500
Ca_22314	63024500	95675500	78153000	73909500
Ca_22351	332265000	397515000	279857500	304427500
Ca_22359	95137000	113495750	110247500	161205000
Ca_22372	117930000	129197250	125970000	94292750
Ca_22396	904707500	415232500	980987500	611310000
Ca_22416	67761000	62211500	54236000	66927750
Ca_22452	120236810	165981000	160935000	174925000
Ca_22488	377980000	538240000	361725000	354020000
Ca_22494	80120250	131749750	56623000	82267250
Ca_22496	29717000	0	0	41627245
Ca_22517	94374500	98548000	158050000	172822500
Ca_22527	38608750	30571399	67828250	55523500
Ca_22530	233605000	224702500	359040000	313312500
Ca_22643	2.83369e+07	35025125	45068250	50577500
Ca_22651	113278250	114833000	90073750	133654250
Ca_22672	310657500	257932500	265972500	282627500
Ca_22673	11519250000	10766500000	13125000000	10835325000
Ca_22679	847332500	779537500	824517500	653690000
[truncated: 433 more rows]
