# Supplementary material for: Unravelling the molecular mechanism underlying drought stress response in chickpea via integrated multi-omics analysis
Source: Front Plant Sci. 2023 May 23;14:1156606. doi: 10.3389/fpls.2023.1156606 (PMC10242046; doi:10.3389/fpls.2023.1156606)
Supplement: Supplementary file 6 [file Table_5.xlsx]

## Sheet: DEPs
Tabel S5. Summary of differentially abundant proteins (DAPs) in drought-tolerant (DT) and drought-sensitive (DS) chickpea genotypes under control (C) and drought stress (D) conditions. DAPs in the DT and DS genotypes are identified under drought stress (D) as compared to control (C), DT(D/C) and DS(D/C), respectively, and between DT and DS genotypes under control condition, [DT(C)/DS(C)].
DT(D/C)-UP			DT(D/C)-DOWN			DS(D/C)-UP			DS(D/C)-DOWN			DT(C)/DS(C)-UP			DT(C)/DS(C)-DOWN
Proteins	log2(fold change)	p-value	Proteins	log2(fold change)	p-value	Proteins	log2(fold change)	p-value	Proteins	log2(fold change)	p-value	Proteins	log2(fold change)	p-value	Proteins	log2(fold change)	p-value
Ca_08093	30.73	5.64068e-125	Ca_09873	-30.493	0	Ca_01237	30.1267	0	Ca_26334	-31.3656	0	Ca_16244	31.7774	0	Ca_26334	-31.3732	0
Ca_02518	30.6555	0	Ca_15496	-30.3694	0	Ca_18624	30.0676	0	Ca_12020	-30.2953	0	Ca_24289	31.4036	0	Ca_02518	-31.0772	0
Ca_12262	30.2268	0	Ca_15672	-30.3449	0	Ca_07665	30.0676	0	Ca_08905	-30.1541	0	Ca_15778	30.9035	0	Ca_05808	-31.0531	0
Ca_00539	30.1925	0	Ca_15673	-30.3449	0	Ca_14866	30.061	0	Ca_02220	-30.0834	0	Ca_26381	30.5458	0	Ca_10976	-31.0082	0
Ca_11647	30.0469	0	Ca_15674	-30.3449	0	Ca_05983	29.8103	0	Ca_03582	-30.019	0	Ca_11356	30.2442	0	Ca_11726	-30.5108	0
Ca_01257	29.9004	0	Ca_15675	-30.3449	0	Ca_10233	29.6284	0	Ca_19247	-29.9799	0	Ca_00978	30.1938	0	Ca_12020	-30.303	0
Ca_10593	29.9004	0	Ca_15676	-30.3449	0	Ca_14615	29.5677	0	Ca_20722	-29.9528	0	Ca_17447	30.1033	0	Ca_09236	-30.1217	0
Ca_10594	29.9004	0	Ca_15677	-30.3449	0	Ca_14314	29.5602	0	Ca_26184	-29.8695	0	Ca_14615	30.0176	0	Ca_20722	-29.9604	0
Ca_11431	29.9004	0	Ca_15678	-30.3449	0	Ca_02941	29.4786	0	Ca_05740	-29.8356	0	Ca_10036	29.9372	0	Ca_26184	-29.877	0
Ca_11433	29.9004	0	Ca_11356	-30.2572	0	Ca_16769	29.1405	0	Ca_00995	-29.6568	0	Ca_08037	29.8235	0	Ca_00539	-29.517	0
Ca_22296	29.9004	0	Ca_08892	-30.2509	0	Ca_11647	29.1149	0	Ca_05866	-29.5695	0	Ca_25726	29.701	0	Ca_26357	-29.3916	0
Ca_11703	29.8215	7.56193e-286	Ca_20954	-29.9002	0	Ca_07255	29.0885	0	Ca_00539	-29.5095	0	Ca_13466	29.6979	0	Ca_02521	-29.3588	0
Ca_20069	29.761	0	Ca_01587	-29.7038	0	Ca_13466	29.0391	0	Ca_19666	-29.4173	0	Ca_14314	29.6052	0	Ca_02258	-29.2966	0
Ca_20070	29.761	0	Ca_01588	-29.7038	0	Ca_07867	29.0176	0	Ca_02521	-29.3514	0	Ca_10648	29.528	0	Ca_26621	-29.1901	0
Ca_11702	29.7373	3.01324e-142	Ca_20207	-29.5635	0	Ca_01680	28.9894	0	Ca_03633	-29.2122	0	Ca_02941	29.5106	0	Ca_00655	-29.1271	0
Ca_07255	29.7028	4.16097195677604e-317	Ca_20208	-29.5635	0	Ca_12797	28.9663	0	Ca_26621	-29.1824	0	Ca_21108	29.4833	0	Ca_05165	-29.0614	0
Ca_04342	29.553	0	Ca_09491	-29.5519	0	Ca_03245	28.9338	0	Ca_09258	-29.1281	0	Ca_03245	29.4797	0	Ca_03798	-28.931	0
Ca_04343	29.553	0	Ca_21108	-29.4959	0	Ca_19349	28.7596	0	Ca_05165	-29.0538	0	Ca_18624	29.4517	0	Ca_12602	-28.782	0
Ca_00655	29.5337	1.19860090851685e-314	Ca_11278	-29.413	0	Ca_00252	28.7262	0	Ca_11278	-29.0429	0	Ca_07665	29.4517	0	Ca_21687	-28.7523	0
Ca_12948	29.4142	1.4964e-72	Ca_11826	-29.3237	0	Ca_11702	28.6667	0	Ca_09007	-28.9259	0	Ca_11826	29.3101	0	Ca_06556	-28.6663	0
Ca_02855	29.3103	0	Ca_10545	-29.3157	0	Ca_09681	28.654	0	Ca_03798	-28.9232	0	Ca_08554	29.1656	0	Ca_11208	-28.6286	0
Ca_10285	29.3073	0	Ca_03455	-29.1915	0	Ca_18898	28.6254	0	Ca_01739	-28.9214	0	Ca_03763	29.1022	0	Ca_14203	-28.5976	0
Ca_17539	29.2304	0	Ca_03633	-29.1407	0	Ca_06807	28.6134	0	Ca_26373	-28.7746	0	Ca_19349	29.086	0	Ca_13800	-28.5868	0
Ca_03757	29.2094	1.94076e-216	Ca_21206	-29.1213	0	Ca_00037	28.6044	0	Ca_23037	-28.7746	0	Ca_01680	28.9407	0	Ca_21804	-28.579	0
Ca_08485	29.1859	0	Ca_06363	-29.0834	1.60532e-242	Ca_02229	28.6034	0	Ca_12602	-28.7741	0	Ca_03893	28.9112	0	Ca_21803	-28.579	0
Ca_00114	29.1734	0	Ca_07631	-29.0798	0	Ca_16707	28.5738	0	Ca_21687	-28.7445	0	Ca_00177	28.8183	0	Ca_22046	-28.5445	0
Ca_05983	29.0724	0	Ca_03893	-28.9238	0	Ca_03893	28.5565	0	Ca_03341	-28.669	0	Ca_15065	28.7914	0	Ca_17856	-28.5437	0
Ca_12588	29.064	2.00066257657307e-312	Ca_23267	-28.8527	0	Ca_15065	28.5563	0	Ca_06556	-28.6586	0	Ca_04632	28.766	0	Ca_01597	-28.4397	0
Ca_10233	29.0622	0	Ca_15065	-28.8035	0	Ca_15524	28.5516	0	Ca_11208	-28.621	0	Ca_13986	28.7491	0	Ca_18377	-28.4397	0
Ca_00223	29.0569	1.75411e-155	Ca_21696	-28.7651	7.21115e-229	Ca_13986	28.5504	0	Ca_05294	-28.5771	0	Ca_12797	28.7243	0	Ca_00114	-28.3966	0
Ca_18641	29.039	0	Ca_03341	-28.5408	0	Ca_12262	28.5178	0	Ca_03354	-28.5563	0	Ca_05437	28.7006	0	Ca_08656	-28.3632	0
CON__P02538	29.0324	2.98303e-72	Ca_17861	-28.4998	0	Ca_00971	28.4796	0	Ca_14147	-28.5309	0	Ca_00221	28.6033	0	Ca_00932	-28.344	0
CON__P48668	29.0324	2.98303e-72	Ca_03172	-28.4576	0	Ca_15430	28.4754	0	Ca_07250	-28.5192	0	Ca_00971	28.5216	0	Ca_18725	-28.3086	0
Ca_17784	28.9968	0	Ca_03173	-28.4576	0	Ca_17635	28.4754	0	Ca_17375	-28.5116	0	Ca_10256	28.4821	0	Ca_17517	-28.2691	0
Ca_13800	28.9485	0	Ca_00701	-28.4535	1.99222e-302	Ca_09982	28.4754	0	Ca_17378	-28.5116	0	Ca_18898	28.4493	0	Ca_11483	-28.2585	0
Ca_27033	28.9155	0	Ca_09920	-28.4522	0	Ca_13240	28.4476	0	Ca_01597	-28.4321	0	Ca_03172	28.4445	0	Ca_07741	-28.231	0
Ca_12655	28.8955	0	Ca_06533	-28.3953	0	Ca_11879	28.4418	0	Ca_18377	-28.4321	0	Ca_02025	28.4445	0	Ca_16540	-28.2219	0
Ca_21804	28.8726	0	Ca_16638	-28.392	0	Ca_19833	28.4358	0	Ca_24234	-28.4277	0	Ca_11879	28.4396	0	Ca_24137	-28.2206	0
Ca_21805	28.8726	0	Ca_03666	-28.3396	0	Ca_05437	28.3295	0	Ca_14456	-28.3343	0	Ca_09920	28.4394	0	Ca_24757	-28.2139	0
Ca_02521	28.8324	0	Ca_03021	-28.3384	0	Ca_22496	28.3109	0	Ca_08453	-28.3037	0	Ca_20825	28.4178	0	Ca_16396	-28.2139	0
Ca_26621	28.7898	0	Ca_05062	-28.2954	1.39998e-136	Ca_08111	28.288	0	Ca_18725	-28.3012	0	Ca_11084	28.4145	0	Ca_03832	-28.2059	0
Ca_04783	28.7895	0	Ca_19833	-28.2771	0	Ca_20330	28.2496	0	Ca_03918	-28.2812	0	Ca_02810	28.3941	0	Ca_03300	-28.1947	0
Ca_18725	28.7349	0	Ca_04304	-28.2619	4.32161e-113	Ca_11382	28.219	0	Ca_02056	-28.2741	0	Ca_09681	28.3799	0	Ca_05513	-28.1396	0
Ca_11208	28.6959	0	Ca_12883	-28.2341	0	Ca_25689	28.211	0	Ca_02089	-28.2741	0	Ca_08531	28.3632	0	Ca_05859	-28.0931	0
Ca_08261	28.6941	0	Ca_28248	-28.1942	0	Ca_01232	28.1833	0	Ca_17517	-28.2613	0	Ca_20330	28.3299	0	Ca_10466	-28.0725	0
Ca_26357	28.6646	0	Ca_28249	-28.1942	0	Ca_08554	28.1826	0	Ca_07741	-28.2234	0	Ca_25722	28.3109	0	Ca_02284	-28.0721	0
Ca_05617	28.6442	0	Ca_02729	-28.1693	0	Ca_20044	28.17	0	Ca_12782	-28.2211	0	Ca_00102	28.2929	0	Ca_04877	-28.0661	0
Ca_17387	28.6239	0	Ca_14147	-28.1383	0	Ca_01624	28.1579	0	Ca_24757	-28.2063	0	Ca_19833	28.2651	0	Ca_10203	-28.0617	0
Ca_14732	28.6007	0	Ca_14004	-28.1331	0	Ca_02567	28.1258	0	Ca_16396	-28.2063	0	Ca_11382	28.2603	0	Ca_22041	-28.0344	0
Ca_20509	28.5791	0	Ca_13198	-28.1071	0	Ca_25375	28.1248	0	Ca_03832	-28.1983	0	Ca_16651	28.2547	0	Ca_16904	-28.0331	0
Ca_20510	28.5791	0	Ca_21319	-28.1067	0	Ca_22567	28.1248	0	Ca_03300	-28.1872	0	Ca_11007	28.2385	0	Ca_20680	-27.9877	0
Ca_02229	28.5552	0	Ca_12237	-28.1023	0	Ca_09053	28.1186	0	Ca_03021	-28.1833	0	Ca_21529	28.2373	0	Ca_13509	-27.9821	0
Ca_02567	28.5488	0	Ca_13205	-28.0875	1.28904e-156	Ca_20710	28.1058	0	Ca_11460	-28.1752	0	Ca_02746	28.2235	0	Ca_02822	-27.9821	0
Ca_09236	28.5484	0	Ca_15702	-28.0495	0	Ca_10981	28.0911	0	Ca_11461	-28.1752	0	Ca_08111	28.2195	0	Ca_02486	-27.9456	0
Ca_06290	28.528	9.01184e-239	Ca_00273	-27.9954	0	Ca_03691	28.0857	0	Ca_00273	-28.1728	0	Ca_07867	28.1634	0	Ca_03846	-27.9067	0
Ca_06556	28.5089	0	Ca_08964	-27.9868	0	Ca_21696	28.0679	0	Ca_05513	-28.1322	0	Ca_02729	28.1565	0	Ca_17288	-27.8954	0
Ca_10123	28.4989	3.05389e-271	Ca_12824	-27.9712	0	Ca_15702	28.0376	0	Ca_01437	-28.1245	0	Ca_20710	28.1501	0	Ca_19079	-27.885	0
Ca_09213	28.4801	0	Ca_04314	-27.9311	0	Ca_06445	28.0004	0	Ca_05859	-28.0856	0	Ca_06625	28.1442	0	Ca_09213	-27.7053	0
Ca_17517	28.4307	0	Ca_10731	-27.8862	0	Ca_05092	27.9752	0	Ca_20674	-28.0804	0	Ca_08034	28.1286	0	Ca_14208	-27.6771	0
Ca_21386	28.4036	0	Ca_00843	-27.8807	0	Ca_12588	27.9499	0	Ca_04877	-28.0585	0	Ca_03069	28.0945	0	Ca_16950	-27.6445	0
Ca_06072	28.3892	0	Ca_02582	-27.8724	0	Ca_01995	27.9266	0	Ca_10203	-28.0541	0	Ca_21319	28.0944	0	Ca_01508	-27.62	0
Ca_06073	28.3892	0	Ca_11371	-27.8312	1.79571e-89	Ca_00284	27.9218	0	Ca_10774	-28.0359	0	Ca_06807	28.094	0	Ca_04136	-27.6157	0
Ca_17856	28.2956	0	Ca_00048	-27.7885	0	Ca_02153	27.9182	0	Ca_22041	-28.0268	0	Ca_12237	28.0895	0	Ca_01340	-27.5744	0
Ca_16707	28.2377	0	Ca_01006	-27.7598	0	Ca_02888	27.8805	0	Ca_16904	-28.0256	0	Ca_12368	28.0806	0	Ca_09109	-27.5582	0
Ca_19666	28.2188	0	Ca_20761	-27.7588	0	Ca_10308	27.8775	0	Ca_16638	-27.9976	0	Ca_15702	28.0375	0	Ca_02297	-27.5319	0
Ca_01049	28.2059	0	Ca_04344	-27.756	0	Ca_04263	27.8697	0	Ca_17861	-27.9795	0	Ca_27780	28.0286	0	Ca_01864	-27.5288	0
Ca_08375	28.2006	0	Ca_15281	-27.725	0	Ca_01156	27.8666	0	Ca_13509	-27.9747	0	Ca_25955	28.0286	0	Ca_16566	-27.5203	0
Ca_16540	28.181	0	Ca_16973	-27.7071	0	Ca_11225	27.825	0	Ca_02822	-27.9747	0	Ca_25689	27.9773	0	Ca_01637	-27.5203	0
Ca_15348	28.1681	0	Ca_20625	-27.7035	0	Ca_11224	27.825	0	Ca_03846	-27.8991	0	Ca_12824	27.959	0	Ca_18199	-27.5128	0
Ca_03742	28.142	0	Ca_03379	-27.6933	0	Ca_11703	27.8062	0	Ca_17288	-27.8877	0	Ca_09239	27.9532	0	Ca_16018	-27.4984	0
Ca_23913	28.1348	0	Ca_06691	-27.6898	0	Ca_09907	27.7959	0	Ca_07964	-27.8382	0	Ca_16861	27.9116	0	Ca_22181	-27.4729	0
Ca_20044	28.1311	0	Ca_10361	-27.6851	0	Ca_02674	27.7742	0	Ca_17969	-27.8075	0	Ca_05092	27.8911	0	Ca_08806	-27.418	0
Ca_22295	28.1142	0	Ca_04009	-27.684	0	Ca_01058	27.7706	0	Ca_15336	-27.7962	0	Ca_06445	27.8869	0	Ca_11348	-27.3784	0
Ca_08656	28.1139	0	Ca_04024	-27.6764	0	Ca_15140	27.7465	0	Ca_14208	-27.6693	0	Ca_10731	27.874	0	Ca_12648	-27.3637	0
Ca_20680	28.0626	0	Ca_04012	-27.6408	0	Ca_24664	27.7156	0	Ca_10090	-27.6676	0	Ca_02582	27.8601	0	Ca_07562	-27.3431	0
Ca_03197	28.0569	0	Ca_07520	-27.6162	4.61313e-198	Ca_08518	27.6733	0	Ca_04012	-27.6649	0	Ca_15140	27.849	0	Ca_20709	-27.3431	0
Ca_06666	28.047	0	Ca_08200	-27.5994	0	Ca_20178	27.6673	0	Ca_16950	-27.637	0	Ca_01156	27.8435	0	Ca_03724	-27.333	0
Ca_17288	28.0438	0	Ca_21263	-27.5948	0	Ca_08261	27.6491	0	Ca_04136	-27.6079	0	Ca_19271	27.778	0	Ca_10617	-27.2706	0
Ca_08570	28.0214	0	Ca_12166	-27.5924	0	Ca_00048	27.6418	0	Ca_09109	-27.5508	0	Ca_00048	27.774	0	Ca_09300	-27.2468	0
Ca_08354	28.0038	0	Ca_14128	-27.5426	0	Ca_17463	27.6296	0	Ca_03379	-27.5373	0	Ca_10849	27.7556	0	Ca_14717	-27.1311	0
Ca_13418	27.9622	0	Ca_02674	-27.4889	0	Ca_00699	27.6178	0	Ca_04009	-27.5367	0	Ca_04968	27.7556	0	Ca_14165	-27.0269	0
Ca_06108	27.9584	0	Ca_00328	-27.4288	0	Ca_28255	27.6178	0	Ca_01864	-27.5214	0	Ca_05877	27.7523	0	Ca_15619	-26.9455	0
Ca_06064	27.943	0	Ca_02877	-27.406	0	Ca_11595	27.5645	0	Ca_16566	-27.5127	0	Ca_20761	27.7463	0	Ca_24938	-26.9284	0
Ca_22181	27.9053	0	Ca_10828	-27.342	0	Ca_10032	27.5645	0	Ca_01637	-27.5127	0	Ca_07098	27.7369	0	Ca_23532	-26.9212	0
Ca_11740	27.8734	0	Ca_25707	-27.3293	6.62608e-198	Ca_02448	27.5536	0	Ca_06211	-27.5056	0	Ca_00699	27.7233	0	Ca_12160	-26.9157	0
Ca_11483	27.8725	0	Ca_03691	-27.296	0	Ca_15636	27.551	0	Ca_21998	-27.5038	0	Ca_28255	27.7233	0	Ca_16667	-26.9124	0
Ca_01624	27.8677	0	Ca_10691	-27.2464	0	Ca_03242	27.5096	0	Ca_19513	-27.4978	0	Ca_18208	27.7206	0	Ca_05879	-26.8582	0
Ca_04524	27.8515	2.04919e-163	Ca_00721	-27.2077	0	Ca_19271	27.467	0	Ca_16018	-27.4908	0	Ca_15281	27.7125	0	Ca_10594	-31.4377	2.25344e-308
Ca_20793	27.823	0	Ca_06713	-27.1221	2.83575e-144	Ca_20539	27.4521	0	Ca_02724	-27.4889	0	Ca_16973	27.694	0	Ca_10593	-31.4377	2.25344e-308
Ca_19127	27.7823	0	Ca_05590	-27.1152	0	Ca_17541	27.4411	0	Ca_04001	-27.4788	0	Ca_02888	27.691	0	Ca_11433	-31.4377	2.25344e-308
Ca_20592	27.7655	0	Ca_04399	-27.1095	0	Ca_04606	27.4328	0	Ca_08806	-27.4103	0	Ca_05720	27.6837	0	Ca_22296	-31.4377	2.25344e-308
Ca_02258	27.6665	1.95382e-168	Ca_04400	-27.1095	0	Ca_10629	27.4161	0	Ca_00034	-27.362	0	Ca_06691	27.6762	0	Ca_11431	-31.4377	2.25344e-308
Ca_07279	27.6582	0	Ca_14248	-27.0904	0	Ca_10501	27.3905	0	Ca_12648	-27.3561	0	Ca_10361	27.6712	0	Ca_01257	-31.4377	2.25344e-308
Ca_12232	27.6454	0	Ca_13683	-27.0831	0	Ca_18551	27.3537	0	Ca_10691	-27.3411	0	Ca_03969	27.6143	0	Ca_12616	-26.7791	7.66396e-302
Ca_08928	27.6401	0	Ca_19176	-27.0517	0	Ca_10361	27.3239	0	Ca_07562	-27.3356	0	Ca_25375	27.5979	0	Ca_04150	-27.4243	1.32829e-286
Ca_05312	27.579	0	Ca_19177	-27.0517	0	Ca_06704	27.0876	0	Ca_20709	-27.3356	0	Ca_22567	27.5979	0	Ca_00223	-29.0058	1.95194e-273
Ca_01340	27.5678	0	Ca_00785	-27.0513	0	Ca_19619	27.0048	0	Ca_23474	-27.3353	0	Ca_08200	27.5862	0	Ca_13814	-26.9495	1.11777e-271
Ca_08719	27.5665	0	Ca_14557	-26.9241	0	Ca_12669	26.9916	0	Ca_03724	-27.3256	0	Ca_12166	27.5798	0	Ca_11543	-26.9559	2.99802e-265
Ca_10203	27.5219	0	Ca_14558	-26.9241	0	Ca_15425	26.9039	0	Ca_10617	-27.263	0	Ca_02240	27.5728	0	Ca_13942	-28.844	2.29814e-250
Ca_16289	27.496	0	Ca_07964	-26.8833	0	Ca_15426	26.9039	0	Ca_10673	-27.2107	0	Ca_11852	27.5443	0	Ca_24660	-26.7145	9.99905e-238
Ca_12439	27.4716	0	Ca_10673	-26.8108	0	Ca_11675	26.8194	0	Ca_02692	-27.1302	0	Ca_01995	27.5304	0	Ca_08252	-26.5971	6.07402e-236
Ca_19079	27.4366	0	Ca_17062	-26.6354	4.58287e-158	Ca_15111	26.8194	0	Ca_26452	-27.1302	0	Ca_11675	27.4955	0	Ca_04524	-28.8482	8.11925e-232
Ca_16667	27.4248	0	Ca_15539	-6.64246	3.75682e-22	Ca_17300	26.8108	0	Ca_14717	-27.1233	0	Ca_15111	27.4955	0	Ca_08866	-26.5898	2.86856e-229
Ca_22041	27.405	0	Ca_03926	-3.53212	5.72626e-37	Ca_03302	26.7875	0	Ca_00664	-26.9507	0	Ca_02674	27.4764	0	Ca_16120	-26.5898	2.86856e-229
Ca_15116	27.369	0	Ca_03927	-3.05364	4.23302e-13	Ca_12237	26.6973	0	Ca_13831	-26.9432	0	Ca_00328	27.4167	0	Ca_16283	-26.5898	2.86856e-229
Ca_07951	27.3395	9.48986470562491e-318	Ca_06804	-2.21756	1.60937e-14	Ca_13205	26.6387	0	Ca_23922	-26.9432	0	Ca_22007	27.3931	0	Ca_02632	-26.5898	2.86856e-229
Ca_09300	27.21	0	Ca_22779	-2.11426	3.29124e-07	Ca_05877	26.5312	0	Ca_24938	-26.9204	0	Ca_10828	27.3297	0	Ca_16280	-28.6951	1.14435e-222
Ca_12616	27.1925	0	Ca_17107	-1.85932	0.000590271	Ca_23354	26.5172	0	Ca_23532	-26.9132	0	Ca_00862	27.3268	0	Ca_06108	-28.7201	9.83923e-212
Ca_06704	27.1924	4.13702e-291	Ca_08155	-1.77223	0.000865386	Ca_06261	26.3583	0	Ca_12160	-26.9079	0	Ca_19132	27.3166	0	Ca_06072	-28.6849	9.72017e-202
Ca_09907	27.1711	0	Ca_00374	-1.70803	3.87033e-09	Ca_01879	26.2249	0	Ca_16667	-26.9047	0	Ca_03691	27.283	0	Ca_01495	-28.6849	9.72017e-202
Ca_14883	27.159	0	Ca_08574	-1.60362	3.40788e-05	Ca_20825	27.1957	9.67139e-293	Ca_13389	-26.7958	0	Ca_00721	27.1955	0	Ca_26981	-28.7076	1.7907e-201
Ca_00643	27.1081	0	Ca_01350	-1.5494	1.66938e-12	Ca_03089	27.7802	6.40389e-290	Ca_02297	-27.5239	6.53795e-306	Ca_23706	27.1889	0	Ca_22419	-28.7076	1.7907e-201
Ca_17252	27.0911	9.25663e-209	Ca_20019	-1.51134	1.43811e-06	Ca_25077	27.7802	6.40389e-290	Ca_23267	-27.9685	5.46828e-293	Ca_17463	27.1787	0	Ca_20069	-29.8918	1.81757e-191
Ca_02770	27.0688	0	Ca_07988	-1.43813	1.58638e-06	Ca_12439	27.2408	3.67766e-284	Ca_00223	-28.9988	5.43444e-277	Ca_17249	27.1707	0	Ca_27180	-29.8918	1.81757e-191
Ca_00932	27.0685	3.31613e-254	Ca_06889	-1.4039	2.07071e-05	Ca_03172	29.0755	1.09479e-279	Ca_16685	-28.5449	4.07191e-273	Ca_17541	27.135	0	Ca_26293	-26.6516	2.18001e-187
Ca_02297	27.0428	2.66795448754273e-322	Ca_06890	-1.4039	2.07071e-05	Ca_02025	29.0755	1.09479e-279	Ca_20625	-27.8429	2.84732e-272	Ca_14248	27.0775	0	Ca_04777	-26.6442	2.60618e-182
Ca_10407	26.9229	0	Ca_14762	-1.38976	0.000629686	Ca_02746	28.8438	6.62893e-271	Ca_11543	-26.9488	2.32657e-269	Ca_13683	27.0703	0	Ca_06480	-29.2764	4.37902e-178
Ca_10408	26.9229	0	Ca_01702	-1.38883	1.29146e-05	Ca_10285	29.6572	3.44986e-247	Ca_11196	-27.3231	1.48017e-252	Ca_00252	27.0539	0	Ca_08570	-28.8247	2.63443e-161
Ca_26670	26.9077	0	Ca_02137	-1.32994	3.25302e-07	Ca_08646	27.5725	3.13411e-233	Ca_11198	-27.3231	1.48017e-252	Ca_10629	27.0431	0	Ca_06666	-28.8282	1.2883e-134
Ca_05134	26.9049	7.85129e-292	Ca_17375	-1.30322	4.78163e-10	Ca_06111	27.0237	1.4612e-231	Ca_16822	-28.7762	9.6819e-235	Ca_19176	27.0388	0	CON__P48668	-29.8953	6.70836e-123
Ca_14717	26.7752	0	Ca_17376	-1.30322	4.78163e-10	Ca_17198	31.2287	2.3539e-211	Ca_08866	-26.5815	1.48883e-234	Ca_02893	27.0388	0	CON__P02538	-29.8953	6.70836e-123
Ca_09917	26.7426	0	Ca_19221	-1.24127	0.000319936	Ca_00755	27.919	1.82116e-202	Ca_16120	-26.5815	1.48883e-234	Ca_00785	27.0383	0	Ca_01957	-28.7404	1.10445e-111
Ca_24660	26.7121	8.81124e-253	Ca_19222	-1.24127	0.000319936	Ca_13442	27.1293	4.05457e-183	Ca_16283	-26.5815	1.48883e-234	Ca_14557	26.9118	0	Ca_19690	-29.2499	4.22222e-101
Ca_09109	26.6155	0	Ca_19223	-1.24127	0.000319936	Ca_13462	27.9177	2.38625e-158	Ca_02632	-26.5815	1.48883e-234	Ca_00879	26.9118	0	Ca_06064	-28.783	5.44373e-97
Ca_26293	26.5827	6.28928e-300	Ca_00138	-1.22877	0.0353502	Ca_10010	27.8528	7.05223e-123	Ca_06713	-26.6929	1.46565e-231	Ca_00755	26.7436	0	Ca_09802	-28.6747	2.57261e-91
Ca_01828	26.5719	0	Ca_02420	-1.2015	0.0170193	Ca_05720	28.9322	2.84422e-87	Ca_17062	-27.6818	3.41963e-220	Ca_07310	26.7383	0	Ca_04119	-29.1444	3.98585e-90
Ca_20410	26.3115	5.7678e-224	Ca_05877	-1.1855	0.00124762	Ca_08997	27.1299	2.18547e-86	Ca_03022	-28.8235	6.52027e-209	Ca_13405	30.1435	1.35493e-302	Ca_08928	-28.6839	2.78375e-83
Ca_09069	26.1444	6.98733e-131	Ca_11460	-1.18297	0.000215382	Ca_14546	1.15305	3.54688e-12	Ca_06072	-28.6781	6.14644e-204	Ca_24664	26.807	5.4691e-293	Ca_13418	-29.0611	6.79265e-75
Ca_00252	3.08798	1.16313e-06	Ca_11461	-1.18297	0.000215382	Ca_13708	1.07454	1.27696e-11	Ca_01495	-28.6781	6.14644e-204	Ca_04042	26.7479	4.54814e-286	Ca_00286	-28.6329	7.22613e-73
Ca_03918	1.93888	0.0036001	Ca_22396	-1.14804	5.00907e-08	Ca_14653	1.52981	1.67144e-11	Ca_26981	-28.7008	1.39391e-203	Ca_04043	26.7479	4.54814e-286	Ca_07279	-29.0447	1.05006e-69
Ca_08034	1.78975	0.00137458	Ca_11675	-1.14675	0.000110337	Ca_13706	1.49324	4.53587e-11	Ca_22419	-28.7008	1.39391e-203	Ca_22496	27.8188	1.07162e-283	Ca_01828	-29.04	8.32326e-67
CON__P02533	1.67718	4.1385e-05	Ca_11676	-1.14675	0.000110337	Ca_10976	1.06482	7.88634e-11	Ca_08252	-26.5888	4.86883e-199	Ca_12669	27.3436	5.94522e-283	Ca_05293	-28.9929	1.07379e-53
CON__Q04695	1.67718	4.1385e-05	Ca_18462	-1.14505	0.0176505	Ca_00723	1.16415	1.13042e-07	Ca_26293	-26.6434	9.97119e-192	Ca_22023	28.5279	2.24226e-275	Ca_22127	-28.9878	2.29622e-53
CON__Q9QWL7	1.67718	4.1385e-05	Ca_18463	-1.14505	0.0176505	Ca_13711	1.55706	1.73372e-06	Ca_05061	-28.5944	5.64142e-166	Ca_12044	28.4137	3.01099e-273	Ca_07642	-28.982	1.56496e-52
Ca_16339	1.67434	0.000217224	Ca_25315	-1.14073	2.65616e-05	Ca_15234	1.50803	3.43716e-06	Ca_20207	-29.9069	1.15405e-164	Ca_00701	28.44	2.17465e-266	Ca_15136	-4.51271	1.94386e-34
Ca_16743	1.66884	4.95197e-05	Ca_03751	-1.13876	3.09396e-06	Ca_20270	1.2094	1.7672e-05	Ca_21113	-29.9069	1.15405e-164	Ca_01058	27.5791	7.94858e-264	Ca_14469	-2.02606	1.94925e-14
Ca_10010	1.62982	0.00331205	Ca_18551	-1.11976	0.00069034	Ca_03635	1.09868	0.00020088	Ca_06666	-28.8216	5.72115e-136	Ca_18551	28.6865	1.65324e-257	Ca_14819	-2.36664	6.13837e-13
Ca_05720	1.57749	0.000375653	Ca_16490	-1.11517	0.000134362	Ca_19239	1.04237	0.000524352	Ca_07774	-28.8267	1.67377e-135	Ca_16769	28.1448	2.90298e-215	CON__P02533	-1.9104	2.75847e-11
Ca_22236	1.4794	0.00166018	Ca_09253	-1.10417	0.00039348	Ca_23631	1.09246	0.00111528	Ca_04024	-28.8053	8.84237e-132	Ca_21696	28.7543	4.64153e-195	CON__Q04695	-1.9104	2.75847e-11
CON__P08779	1.42789	0.0395514	Ca_09998	-1.09908	0.0346329	Ca_07635	1.08721	0.00112663	Ca_02877	-28.7759	6.66578e-125	Ca_10010	27.3871	1.15056e-138	CON__Q9QWL7	-1.9104	2.75847e-11
Ca_16738	1.41011	0.00252623	Ca_12078	-1.07121	0.000116963	Ca_15861	1.31516	0.00228555	Ca_01957	-28.7338	5.08321e-113	Ca_13205	28.0737	1.52339e-133	Ca_12102	-1.66754	2.64555e-08
Ca_13706	1.33772	8.82484e-11	Ca_13717	-1.063	0.00235544	Ca_06808	1.08857	0.00271026	Ca_19690	-29.2435	8.52732e-103	Ca_05062	28.2835	5.99357e-115	Ca_21338	-1.66754	2.64555e-08
Ca_08756	1.28193	0.000503383	Ca_13175	-1.05549	0.00225804	Ca_18637	1.11053	0.0076695	Ca_06064	-28.776	3.1006e-98	Ca_04304	28.2518	5.41432e-94	CON__P35908v2	-1.34802	7.33152e-08
Ca_14546	1.25687	0.00619818	Ca_08129	-1.03162	2.12967e-05				Ca_08928	-28.6774	2.35302e-84	Ca_00138	28.0639	8.39695e-84	CON__P35908	-1.34802	7.33152e-08
Ca_06808	1.24007	0.000676979							Ca_21263	-29.0767	2.35637e-81	Ca_21231	27.9907	1.98225e-77	Ca_25421	-1.07239	3.56287e-07
Ca_17788	1.23294	0.0025362							Ca_13418	-29.0548	7.29888e-76	Ca_21238	27.9907	1.98225e-77	Ca_15084	-1.05988	1.83572e-05
Ca_14653	1.22505	1.65423e-05							Ca_00286	-28.6265	7.91787e-74	Ca_08574	2.56017	1.25863e-23	Ca_03416	-1.48339	2.30451e-05
Ca_03978	1.21335	2.3981e-05							Ca_07279	-29.0384	1.37744e-70	Ca_19513	1.57321	9.22385e-17	Ca_08140	-1.51591	2.34111e-05
Ca_01201	1.19092	0.00361374							Ca_01828	-29.0337	1.20377e-67	Ca_10057	1.52892	1.01516e-13	Ca_02027	-1.55368	2.67345e-05
Ca_13780	1.1726	5.41237e-05							Ca_14926	-29.0107	3.63643e-62	Ca_13706	1.15956	4.8493e-12	Ca_28248	-1.30569	4.72463e-05
Ca_02221	1.16243	0.0173947							Ca_05293	-28.9866	2.20836e-54	Ca_19577	1.13894	2.49918e-08	Ca_04565	-1.30569	4.72463e-05
Ca_01449	1.14384	0.0284426							Ca_22127	-28.9816	4.80631e-54	Ca_20760	1.0995	4.22306e-08	Ca_13131	-1.11794	0.000198315
Ca_17911	1.07301	0.0104903							Ca_15539	-7.88839	4.9002e-52	Ca_20019	1.16043	1.29769e-07	CON__P13645	-1.39487	0.000227355
Ca_20270	1.0682	0.00979348							Ca_14762	-1.40247	7.64219e-15	Ca_13569	1.18992	4.36726e-07	CON__P35527	-2.09303	0.000430126
Ca_15234	1.06758	0.00237227							Ca_03926	-3.20509	7.61926e-14	Ca_17765	1.30926	1.73274e-06	Ca_04482	-1.29513	0.000779475
Ca_23631	1.065	0.0148202							Ca_00374	-1.60179	3.79983e-12	Ca_11851	1.10081	1.82116e-06	Ca_05816	-1.11848	0.000973008
Ca_07635	1.05563	0.000221286							Ca_02137	-1.44817	5.01602e-10	Ca_02599	2.20383	2.48136e-06	CON__P08779	-3.21115	0.00112053
Ca_11670	1.05209	0.000386512							Ca_22779	-1.07067	4.52626e-07	Ca_18921	1.06937	6.23328e-06	Ca_19623	-1.64767	0.00116022
Ca_25722	1.05116	0.00347932							CON__P48668	-2.66469	1.03428e-06	Ca_11460	1.11699	8.37814e-06	CON__P04264	-1.7897	0.00125228
Ca_13711	1.04416	0.000281227							CON__P02538	-2.66469	1.03428e-06	Ca_11461	1.11699	8.37814e-06	Ca_15747	-1.49712	0.00127674
Ca_13708	1.03122	1.34411e-08							Ca_06804	-1.29694	1.42072e-06	Ca_09800	1.12365	9.30694e-06	Ca_07590	-1.08111	0.00142457
Ca_08276	1.00166	1.10395e-05							Ca_22168	-1.1208	7.58314e-06	Ca_14287	1.00109	2.18522e-05	Ca_17815	-1.08111	0.00142457
									Ca_19221	-1.26707	8.67639e-06	Ca_10545	1.02645	0.000212751	Ca_08637	-1.41624	0.00264605
									Ca_19222	-1.26707	8.67639e-06	Ca_13389	1.39401	0.000218113	Ca_00555	-1.03512	0.00279054
									Ca_19207	-1.26707	8.67639e-06	Ca_10009	1.12365	0.000520982	Ca_00290	-1.12163	0.00294997
									Ca_02093	-1.00457	1.01666e-05	Ca_09189	1.24705	0.00145104	Ca_14581	-1.51557	0.00336396
									Ca_04290	-1.39672	1.58333e-05	Ca_12782	1.13076	0.00193636	CON__P13647	-1.7758	0.00443814
									CON__P02533	-1.39907	3.06968e-05	Ca_10090	1.71182	0.00256465	Ca_10066	-1.78136	0.00447301
									CON__Q04695	-1.39907	3.06968e-05	Ca_02522	1.0054	0.00301202	Ca_21237	-2.11598	0.00466169
									CON__Q9QWL7	-1.39907	3.06968e-05	Ca_03918	1.28988	0.0048487	Ca_02877	-1.39035	0.00559647
									Ca_08140	-1.39852	6.43167e-05	Ca_08155	1.16105	0.00824769	Ca_17682	-1.47438	0.00923459
									Ca_11723	-1.04692	0.000136222	Ca_02598	1.06521	0.0325467	Ca_07840	-1.47793	0.00998421
									Ca_15496	-1.31161	0.000226623	Ca_02600	1.06521	0.0325467	Ca_20796	-1.83712	0.0122679
									Ca_21237	-2.23208	0.000772674	Ca_01154	1.06521	0.0325467	Ca_06004	-1.19008	0.0147776
									Ca_18640	-1.08712	0.000781089	Ca_23117	1.6218	0.036244	Ca_21263	-1.50211	0.0167185
									Ca_03927	-1.87427	0.00141282	Ca_09648	1.6218	0.036244	Ca_04024	-1.1493	0.0180379
									Ca_04984	-1.86	0.00159813				Ca_17274	-1.17478	0.0187729
									Ca_19333	-1.04727	0.00174185				Ca_07774	-1.08627	0.0190031
									Ca_08637	-1.45258	0.00207199				Ca_04984	-1.3681	0.0223526
									Ca_10066	-1.78675	0.00367468				Ca_06876	-1.03557	0.0252851
									Ca_04482	-1.11516	0.00651361				Ca_19683	-1.00194	0.0264703
									Ca_22195	-1.0535	0.00738032				Ca_18167	-1.00679	0.026523
									Ca_07157	-1.04601	0.00835521				Ca_14926	-1.52265	0.0375345
									Ca_03792	-1.1501	0.0101989				Ca_17062	-1.06777	0.0447513
									CON__P08779	-2.46845	0.0104879
									Ca_20796	-1.77936	0.0113162
									CON__P13647	-1.48334	0.0119221
									Ca_08019	-1.09322	0.014625
									Ca_09632	-1.27006	0.0197993
									Ca_07642	-1.85047	0.019804
									Ca_23165	-1.23106	0.0208544
									CON__P35527	-1.18696	0.0296253
									Ca_07840	-1.30014	0.0323564
