# Supplementary material for: Unravelling the molecular mechanism underlying drought stress response in chickpea via integrated multi-omics analysis
Source: Front Plant Sci. 2023 May 23;14:1156606. doi: 10.3389/fpls.2023.1156606 (PMC10242046; doi:10.3389/fpls.2023.1156606)
Supplement: Supplementary file 7 [file Table_6.xlsx]

## Sheet: Sheet1
Table S6. Summary of metabolites identified in drought-tolerant (DT) and drought-sensitive (DS) chickpea genotypes for control (C) and drought stressed (D) samples.
	Metabolite amount
Metabolites	DT(C)	DT(D)	DS(C)	DS(D)
Acetin	0	0.736764	1.92882	4.70519
Adipic acid	0.778812	0	0	0
Aminobutanoic acid	2.92907	2.98303	5.89913	4.41335
Amphetamine	0	0	25.6582	0
Anhydrohexitol	0	0	0	2.14442
Arabinofuranose	2.78484	2.74233	4.57503	2.54633
Arabinonic acid	0	1.05393	1.60014	0
Arachidic acid	2.89228	0	3.96755	4.80274
Behenic acid	1.0215	0	1.79588	0
Biochanin A	0	0.92506	0	0
Biphenylcarboxylic acid	0	27.6767	189.455	0
Butanal	0.373268	2.76982	0	0
Butanamine	0	0.409523	0	0
Butanol	0	0.24047	0	0
Butenedioic acid	1.37337	3.18186	3.66693	1.34752
Butenoic acid	0	0.244129	0	0
Cadaverine	4.52983	7.27018	6.65883	16.4747
Campesterol	1.97443	1.86956	3.97673	1.64955
Cyclohexenol	0	0.205603	0	0
D-Allose	0.655018	0.922349	2.0467	1.04267
D-Altrose	0	0	0	6.71653
D-Arabinose	2.91768	6.34068	6.43343	1.66433
D-Cellobiose	1.0421	0.821786	1.94763	0
D-Erythrose	0	0	0	2.7316
D-Fructose	71.0685	68.3153	121.099	99.9141
D-Galactose	1.13515	0	1.59087	3.18033
D-Glucitol	0	1.62895	1.69672	12.331
D-Gluconic acid	0	0	0	3.38764
D-Glucopyranose	1.74072	0.910725	0	0
D-Glucopyranoside	0.923067	0	0	0
D-Glucose	2.33871	1.62952	2.50875	10.862
D-Glucuronic acid	14.1249	9.03672	30.1442	25.657
D-Glycero-D-gulo-Heptose	2.15231	2.03541	3.4498	4.02641
Diethanolamine	0	0.153964	0	0
Diethylene glycol	0.28961	0.872547	0.723067	0.531405
Dihydroxybutanoic acid	1.21484	0.726501	0	0
Dimethyl palmitamine	0	2.71695	0	0
D-Lyxose	0	0	2.91525	0
D-Mannitol	0	0.679927	1.18619	0
D-Mannose	0.97488	0.887143	2.17275	0
D-Pinitol	13.4878	41.327	31.7406	31.4252
D-Psicofuranose	0	1.15298	0	0
D-Ribofuranose	3.33669	2.25741	6.21963	2.47083
D-Sorbitol	14.7715	14.2508	26.43	3.77659
D-Tagatofuranose	2.73117	3.72026	11.7712	104.977
D-Talose	57.5881	71.0763	96.3428	12.0181
D-Trehalose	0	0	2.36467	15.5419
D-Turanose	2.3995	1.53038	24.1433	6.12926
D-Xylose	1.30276	1.65745	0	5.20656
Erythronolactone	0.350412	0.64788	0.695842	0
Ethanedioic acid	0.227365	0.466485	0.799234	0
Ethanolamine	4.02986	3.81474	7.76243	0.925028
Ethylene brassylate	0	0	0	1.58245
Ethylene glycol	0	0.21888	0	0
Fucose	0	0	0	16.1231
Galactonic acid	1.67228	2.01741	4.24258	2.03519
Galactoside	0	0	0	4.41044
Glucoson	0	0.384597	0	0
Glutaric acid	0	0	0	0.33779
Glyceric acid	1.01288	1.81414	5.45463	83.9667
Glycerol	37.6633	60.5698	106.959	4.33673
Glyceryl-glycoside	3.60746	3.14773	9.7798	0.798152
Heptadecanoic acid	0.419555	0.416991	0.988233	1.11826
Hexadecanediol	0.336467	0.483151	0.85655	1.66083
Hexopyranose	2.58621	4.1249	4.54285	8.27538
Hexopyranoside	1.32859	1.13219	1.96996	0
Hexopyranuronate	3.95783	1.82146	0	0
Hydroxymethylvalerate	0	0	1.27852	0
Inositol	5.5604	2.67548	17.2559	2.7353
Iodoacetic acid	0	0	0	0.580918
Isopropylmalic acid	0	5.26623	0	0
Keto-gluconsaeure	0	0.342456	0	0
Ketoglucose	1.54152	0.697504	10.1625	0
Ketoglutaric acid	3.76574	2.491	9.27158	2.53201
Lactulose	0.555747	0.443962	1.67947	0.682182
L-Alanine	0.574643	0.662435	1.32286	1.31481
Lanthionine	1.06156	3.71973	6.18642	18.4973
L-Asparagine	11.1395	15.1422	14.7795	1.37864
L-Aspartic acid	0.897257	3.57405	2.29042	6.14103
L-Erythrulose	2.28751	6.93689	7.70152	17.7949
Levoglucosan	4.94133	7.26862	15.2852	2.68047
L-Glutamic acid	3.62082	0	4.92172	1.87614
L-Glycine	0	0	3.17788	7.08685
Linoleic acid	7.37756	5.77848	11.6088	1.73404
Linolenic acid	0	6.76193	16.1278	0
Linoleoylglycerol	0.998208	0.669519	2.24172	0
L-Isoleucine	0.57981	1.09741	4.76003	5.64047
L-Leucine	0.69009	0.911442	1.06802	0
L-Oxoproline	1.75853	0.569752	11.5353	15.544
L-Phenylalanine	0	0	9.02123	0.975587
L-Proline	0	0	0	1.98093
L-Serine	1.58928	0.942851	2.5674	3.84298
L-Threonic acid	2.79768	3.22849	11.2037	15.8763
L-Threonine	1.77181	4.45942	2.89702	1.86334
L-Threose	1.03926	0.352959	1.10498	19.1996
L-Valine	6.93711	8.9781	12.901	30.18
Malic acid	41.1744	46.1743	76.2554	3.53698
Maltose	1.2592	1.77505	2.34702	3.93063
Mannobiose	2.2111	2.15017	3.97163	1.34911
Mercaptoethanol	0	0	1.13274	0
Methanol	0.47095	0	0	0
Methoxyacetic acid	0	0	0	0.378379
Monopalmitin	0	2.51647	0	0
Monostearin	0	0.339908	1.60297	30.7679
Myo-Inositol	22.2207	22.2734	30.1576	2.17109
Myristic acid	1.27366	3.0249	8.21848	0.69652
N-Acetyl-D-glucosamine	0.607747	0.412861	1.23048	1.43109
Octadecadienoic acid	0	0	1.81435	1.09282
Octadecanoic acid	0.645333	0.506728	0	0
Octadecanol	0.450014	0	0.671488	0
Oxalic acid	1.61617	0	1.56898	0
Palatinose	0	0	0.952567	13.8023
Palmitic acid	13.0066	10.9303	24.1294	54.4542
Phorbinepropanoic acid	0	1.58365	0	0
Pimelic acid	0	0	0	18.9471
Pipecolic acid	0	0	0	0.71406
Propanedioic acid	61.8206	42.2827	52.2374	6.31695
propanol	0.4194	0	0	0
Putrescine	0	0	0	4.34535
Pyrimidine	0	0.352604	0	0
Pyrogallol	3.46263	0	5.74178	1.26856
Ribonic acid	1.75808	1.99544	2.18473	22.5559
Stearic acid	6.75448	6.42598	15.5656	10.0869
Stigmastene	9.87784	8.861	22.3711	17.0271
Stigmasterol	11.7965	11.3765	23.3729	16.8125
Suberyl glycine	0	0	26.1798	0
Succinic acid	9.615	4.97828	15.4168	9.74081
Sucrose	236.361	211.979	426.19	231.843
Tetracosanoic acid	0.809433	0.539267	1.18157	1.75051
Tocopherol	0.338617	0.370966	0.821967	0
Tromethamine	20.324	37.4232	15.4676	98.9593
Urea	0.939445	3.38462	0.904217	0.72543
Xylitol	154.495	161.683	365.371	196.385
