# Supplementary material for: Unravelling the molecular mechanism underlying drought stress response in chickpea via integrated multi-omics analysis
Source: Front Plant Sci. 2023 May 23;14:1156606. doi: 10.3389/fpls.2023.1156606 (PMC10242046; doi:10.3389/fpls.2023.1156606)
Supplement: Supplementary file 8 [file Table_7.xlsx]

## Sheet: DEMs
Table S7. Summary of differentially abundant metabolites (DAMs) in drought-tolerant (DT) and drought-sensitive (DS) chickpea genotypes under control (C) and drought stress (D) conditions. DAMs in the DT and DS genotypes are identified under drought stress (D) as compared to control (C), DT(D/C) and DS(D/C), respectively, and between DT and DS genotypes under control condition, [DT(C)/DS(C)].
DT(D/C)-UP			DT(D/C)-DOWN			DS(D/C)-UP			DS(D/C)-DOWN			DT(C)/DS(C)-UP			DT(C)/DS(C)-DOWN
Metabolites	log2(fold change)	P-Value	Metabolites	log2(fold change)	P-Value	Metabolites	log2(fold change)	P-Value	Metabolites	log2(fold change)	P-Value	Metabolites	log2(fold change)	P-Value	Metabolites	log2(fold change)	P-Value
Acetin	2.6572	0.0224753	Adipic acid	-2.97759	0.00655758	Acetin	1.5932	0.0193246	Amphetamine	-7.34905	7.42901e-09	Adipic acid	3.49772	0.000842557	Acetin	-3.57128	0.00432715
ARABINONIC ACID	3.10329	0.00624394	Arachidic acid	-4.72977	1.46763e-07	Anhydrohexitol	4.34061	1.18764e-05	ARABINONIC acid	-3.60575	0.00126149	BUTANAL	2.57008	0.0211749	Amphetamine	-6.95215	1.02907e-07
Biochanin A	2.9383	0.0104527	Behenic acid	-3.32469	0.00182933	Cadaverine	1.75208	0.000101774	Behenic acid	-3.80021	0.000709427	D-Glucopyranose	4.58513	5.76297e-07	ARABINONIC acid	-3.32627	0.00913569
BUTANAL	2.28863	0.00186031	d-Galactose	-3.46235	0.00101426	D-Altrose	5.85099	1.05623e-06	BIPHENYLCARBOXYLIC acid	-10.18	2.86632e-10	D-glucopyranoside	3.72262	0.000276858	BIPHENYLCARBOXYLIC acid	-9.80502	2.60103e-09
D-GLUCITOL	3.67103	0.00066085	D-glucopyranoside	-3.19379	0.00306056	D-Erythrose	4.68081	6.88817e-07	D-Arabinose	-1.44167	0.00394575	D-Glucose	1.06795	0.0452551	D-GLUCITOL	-3.40267	0.00724779
Dimethyl palmitamine	4.36306	1.06524e-05	HEXOPYRANURONATE	-1.35304	0.00752907	D-GALACTOSE	1.30949	0.019744	D-Cellobiose	-3.8623	0.00039411	Dihydroxybutanoic acid	4.09219	2.99642e-05	D-Lyxose	-4.12578	0.000419996
D-Mannitol	2.56034	0.0284263	INOSITOL	-1.30201	0.00142705	D-GLUCITOL	3.05296	9.81194e-06	D-Lyxose	-4.40049	1.7972e-05	D-Xylose	3.79355	0.000188187	D-Mannitol	-2.94339	0.0250494
D-Pinitol	1.3686	1.3219e-09	L-Glutamic acid	-5.04287	4.02653e-09	D-gluconic acid	4.84677	9.59291e-06	D-Mannitol	-3.21676	0.00536142	HEXOPYRANURONATE	5.05372	2.70521e-07	D-Trehalose	-3.84282	0.00150088
D-Psicofuranose	3.21841	0.00421762	L-Oxoproline	-1.69253	0.0202298	D-Glucose	2.41162	0.000426825	d-Mannose	-4.01095	0.000192315	Methanol	2.85376	0.00955209	D-Turanose	-2.01806	0.00108875
Isopropylmalic acid	5.20289	5.93114e-06	Methanol	-2.36708	0.0349977	D-Tagatofuranose	3.47206	3.1095e-23	D-Sorbitol	-2.32565	3.56371e-10	Propanedioic ACID	1.4779	0.0106428	HYDROXYMETHYLVALERATE	-3.03803	0.019948
Lanthionine	1.42491	0.0109951	Octadecanol	-2.31446	0.0393622	D-Trehalose	2.93327	1.07177e-07	D-Talose	-2.6634	1.72571e-05	propanol	2.71101	0.0145066	Ketoglucose	-5.67706	2.95591e-06
L-ASPARTIC acid	1.58667	0.00680387	Oxalic acid	-3.93249	8.66351e-05	D-Xylose	5.38112	3.24896e-05	D-Turanose	-1.59501	0.000523109	Stearic acid	3.25286	0.00238772	Lanthionine	-1.21578	0.0412413
L-Erythrulose	1.33709	0.0132215	propanol	-2.23385	0.046801	Ethylene brassylate	3.94438	0.000102386	Erythronolactone	-2.59043	0.0326989	Tromethamine	1.65944	1.78894e-07	L-GLYCINE	-4.21718	0.00066026
Linolenic acid	5.57098	5.41941e-10	Pyrogallol	-5.00569	2.37276e-08	FUCOSE	7.15435	7.05735e-10	ETHANEDIOIC acid	-2.75251	0.0225156				Linolenic acid	-6.32389	1.03002e-07
Monopalmitin	4.25803	2.26287e-05	Succinic acid	-1.18992	0.00541518	GALACTOSIDE	5.22991	1.66681e-06	Ethanolamine	-2.43926	6.36599e-05				L-Isoleucine	-1.69629	0.00917264
PHORBINEPROPANOIC ACID	3.63357	0.000786951				Glyceric acid	4.39027	1.6613e-23	Glycerol	-4.05784	1.66767e-11				L-Oxoproline	-1.53993	0.00170837
Urea	1.45212	0.0134363				HEXOPYRANOSE	1.21749	0.00436057	Glyceryl-glycoside	-3.19357	1.23004e-07				L-Phenylalanine	-5.6583	9.72784e-09
						Iodoacetic acid	2.67796	0.0177427	HEXOPYRANOSIDE	-3.88114	0.000377025				Mercaptoethanol	-2.88563	0.0286041
						Lanthionine	2.0138	1.36844e-06	HYDROXYMETHYLVALERATE	-3.3199	0.00398864				Monostearin	-3.32857	0.0090738
						L-Aspartic acid	1.61693	0.0222761	INOSITOL	-2.09085	2.00896e-05				Myristic ACID	-1.55207	0.010443
						L-Erythrulose	1.52155	0.00148662	Ketoglucose	-6.00689	9.52863e-08				Octadecadienoic ACID	-3.49057	0.00547551
						L-GLYCINE	1.48109	0.00453162	KETOGLUTARIC acid	-1.46775	0.000837914				Palatinose	-2.67191	0.0449919
						L-Proline	4.21282	4.80964e-05	L-ASPARAGINE	-2.96251	7.22642e-07				SUBERYL glycine	-6.94248	1.03209e-06
						L-Threose	4.17524	2.15854e-13	Levoglucosan	-2.07351	7.0423e-08
						L-Valine	1.62514	3.13544e-08	Linoleic acid	-2.2309	1.71209e-05
						Maltose	1.10042	0.0212145	Linolenic acid	-6.67635	3.9058e-09
						Monostearin	4.4431	4.07372e-23	Linoleoylglycerol	-4.07216	0.000151475
						Palatinose	4.04478	2.22979e-12	L-LEUCINE	-3.08746	0.00838306
						Palmitic acid	1.61941	1.60685e-08	L-Phenylalanine	-2.6299	2.01932e-06
						Pimelic acid	7.21471	2.56078e-07	Malic acid	-3.95459	1.76509e-11
						Pipecolic acid	2.92092	0.00896603	Mannobiose	-1.08626	0.0454871
						Putrescine	5.20588	2.23525e-06	Mercaptoethanol	-3.16148	0.00659883
						Ribonic acid	3.51657	3.21588e-14	Myo-Inositol	-3.27378	8.53471e-14
						Tromethamine	3.34689	3.26987e-13	Myristic acid	-3.20299	1.71892e-05
									Octadecanol	-2.55147	0.0356522
									Oxalic acid	-3.58462	0.00141696
									Propanedioic acid	-2.46541	4.81671e-05
									Pyrogallol	-1.66649	0.00207219
									SUBERYL glycine	-7.32412	1.0043e-07
									Tocopherol	-2.78352	0.0208467
