# Supplementary material for: Unravelling the molecular mechanism underlying drought stress response in chickpea via integrated multi-omics analysis
Source: Front Plant Sci. 2023 May 23;14:1156606. doi: 10.3389/fpls.2023.1156606 (PMC10242046; doi:10.3389/fpls.2023.1156606)
Supplement: Supplementary file 9 [file Table_8.xlsx]

## Sheet: Supplementary Tabel S8
Table S8. Summary of co-expressed genes, proteins and metabolites involved in phosphotidalinositol (PI) pathway in drought-tolerant (DT) and drought-sensitive (DS) chickpea genotypes under control (C) and drought stress (D) conditions. Differential abundance of identified co-expressed genes, proteins and metabolites are shown. Differentially abundant transcripts (DATs), proteins (DAPs) and metabo…
Genes
		Co-expressed genes				Differentially abundant transcripts (DATs)
		log2 FPKM				log2 fold change
Genes	Gene name	DT(C)	DT(D)	DS(C)	DS(D)	DT(D/C)	DS(D/C)	DT(C)/DS(C)
Ca_00700	Inositol monophosphatase (IMPase)	7.98	7.54	8.7	7.96	-	-	-
Ca_02178	Phosphatase and TENsin homolog 2 (PTEN 2)	2.73	2.66	2	2.14	-	-	-
Ca_03113	Phosphatidylinositol-4-phosphate 5-kinase (PI4P5K)	4.23	4.36	3.48	4.02	-	-	-
Ca_03279	Diacylglycerol kinase 3 (DGK3)	5.48	5.63	6.24	5.81	-	-	-
Ca_04329	Forms aploid and binucleate cells 1A (FAB1D)/ phosphatidylinositol 3-phosphate 5-kinase (PI3P5K)	3.36	3.14	2.54	3.16	-	-	-
Ca_04796	Phosphatidylinositol 3- and 4-kinase (PI3K, PI4K)	4.11	4.24	3.5	3.88	-	-	-
Ca_05134	Inositol monophosphatase (IMPase)	5.16	5.28	4.81	4.28	-	-	-
Ca_10542	Phosphoglycerate mutase-like (PGM-like)	3.24	3.51	2.36	3.76	-	1.60281	-
Ca_10733	Phosphoinositide phosphatase family protein (PIPase)	5.07	5.32	4.55	4.86	-	-	-
Ca_12485	Phosphoinositide-specific phospholipase C (PI-PLC)	2.69	0.56	1.37	0.91	-3.53561	-	1.74116
Ca_16741	Phosphatidylinositol-4-phosphate 5-kinase (PI4P5K)	4.92	4.97	4.24	5.17	-	-	-
Ca_21468	Vacuolar protein sorting 34 (​Vps34) / phosphatidylinositol-3-kinase (PI3K)	4.07	4.27	3.48	4.18	-	-	-
Ca_22801	Inositol polyphosphate kinase 2 beta	3.06	3.25	3.24	2.57	-	-	-
Ca_23825	Phosphatidylinositol-4-phosphate 5-kinase 2 (PI4P5K2)	2.99	3.74	2.88	3.4	-	-	-
Ca_03023	Ca2+-binding protein 1 (CBP)	6.04	5.68	6.17	5.27	-	-	-
Ca_04252	Phosphatidylinositol-4-phosphate 5-kinase 1 (PI4P5K1)	2.35	1.96	1.36	1.89	-	-	1.35778
Proteins
		Co-expressed proteins				Differentially abundant proteins (DAPs)
		log2 intensity				log2 fold change
Proteins	Protein name	DT(C)	DT(D)	DS(C)	DS(D)	DT(D/C)	DS(D/C)	DT(C)/DS(C)
Ca_00700	Inositol monophosphatase (IMPase)	29.6374	29.3808	29.9918	29.9152	-	-	-
Ca_03279	Diacylglycerol kinase 3 (DGK3)	28.0887	28.0838	28.5631	28.6313	-	-	-
Ca_05134	Inositol monophosphatase (IMPase)	0	23.9218	0	0	26.9049	-	-
Ca_10733	Phosphoinositide phosphatase family protein (PIPase)	26.3417	26.4156	26.6352	26.5786	-	-	-
Ca_12484	Phospholipase C 2 (PLC2)	25.7422	25.6325	25.7834	26.0377	-	-	-
Ca_14117	Diacylglycerol kinase 5 (DGK)	25.1409	25.3526	25.0806	25.4802	-	-	-
Metabolites
		Co-expressed metabolites				Differentially abundant metabolites (DAMs)
		log2 relative amount				log2 fold change
	Metabolite name	DT(C)	DT(D)	DS(C)	DS(D)	DT(D/C)	DS(D/C)	DT(C)/DS(C)
	Myo-Inositol	4.537	4.541	4.962	1.665	-	-3.27378	-
	D-Glucose	1.739	1.395	1.811	3.568	-	2.41162	1.06

## Sheet: Supplementary Tabel S9
Table S9. Summary of co-expressed genes, proteins and metabolites involved in glutathione metabolic pathway of drought-tolerant (DT) and drought-sensitive (DS) chickpea genotypes under control (C) and drought stress (D) conditions. Differential abundance of identified co-expressed genes, proteins and metabolites are shown. Differentially abundant transcripts (DATs), proteins (DAPs) and metabolite…
Genes
		Co-expressed genes				Differentially abundant transcripts (DATs)
		log2 FPKM				log2 fold change
Genes	Gene name	DT(C)	DT(D)	DS(C)	DS(D)	DT(D/C)	DS(D/C)	DT(C)/DS(C)
Ca_01758	Ascorbate peroxidase 6 (APX6)	3.8	2.95	3	3.33	-	-	-
Ca_03087	Glutathione S-transferase TAU 25 (GSTU25)	0.59	0.22	0.79	1	-	-	-
Ca_03963	Spermidine synthase 3	4.25	5.15	4.56	5.06	-	-	-
Ca_05125	Cysteine peroxiredoxin 1 (CysPrx1)	0.25	1.14	0.12	0.1	-	-	-
Ca_05354	Glutathione S-transferase tau 7 (GSTU7)	4.58	3.02	4.85	4.06	-1.69368	-	-
Ca_07849	Glutathione peroxidase 4 (GPX4)	2.63	3.05	1.86	1.99	-	-	-
Ca_12001	Glutathione S-transferase (GST)	2.5	3.77	2.98	3.51	1.43252	-	-
Ca_12669	Gamma-glutamyl transpeptidase 1 (GGT1)	4.52	4.18	4.84	3.65	-	-1.25649	-
Ca_14389	Glutathione S-transferase TAU 19(GSTU19)	0.36	1.01	0.65	1.21	-	-	-
Ca_15517	Gamma-glutamyl transpeptidase 4 (GGT4)	3.45	4.35	2.84	3.65	-	-	-
Ca_18637	Dehydroascorbate reductase 2 (DHAR)	9.48	10.7	10.06	10.28	1.21323	-	-
Ca_18820	Glucose-6-phosphate dehydrogenase 2 (G6PDH2)	5.4	5.52	4.97	6.25	-	1.30912	-
Ca_23113	Glutathione S-transferase TAU 20 (GSTU20)	1.38	0.5	2.46	1.22	-	-	-
Proteins
		Co-expressed proteins				Differentially abundant proteins (DAPs)
		log2 intensity				log2 fold change
Proteins	Protein name	DT(C)	DT(D)	DS(C)	DS(D)	DT(D/C)	DS(D/C)	DT(C)/DS(C)
Ca_01955	Ascorbate peroxidase 3 (APX3)	26.3712	25.795	26.755	26.2229	-	-	-
Ca_03329	Cytosol aminopeptidase (AP)	30.6358	30.737	30.7037	30.6316	-	-	-
Ca_03442	Glutathione S-transferase 7 (GST7)	28.0951	27.7833	27.8842	28.8656	-	1.02821	-
Ca_05741	Glutamate-cysteine ligase (GCL)	27.4789	27.8293	27.2981	27.2363	-	-	-
Ca_05761	Peptidase M1 (PepM1)	29.7284	29.693	29.7587	29.7305	-	-	-
Ca_05800	6-phosphogluconate dehydrogenase (6PGDH)	30.2416	30.1468	30.6724	30.4272	-	-	-
Ca_08326	Glutathione S-transferase TAU 8	26.8543	26.3539	27.2606	27.4775	-	-	-
Ca_10123	Glucose-6-phosphate dehydrogenase 1 (G6PDH1)	0	25.5146	0	0	28.4989	-	-
Ca_10409	Glutathione peroxidase 3 (GPX3)	27.6663	27.7903	27.6074	28.1662	-	-	-
Ca_12583	Isocitrate/isopropylmalate dehydrogenase (IDH)	29.0995	29.0588	29.2759	29.1374	-	-	-
Ca_12653	Thylakoidal ascorbate peroxidase (APX)	29.7027	29.2943	30.076	29.9565	-	-	-
Ca_12669	Gamma-glutamyl transpeptidase 1 (GGT1)	24.3587	24.8374	0	23.996	-	26.9916	27.3296
Ca_14672	Glucose-6-phosphate dehydrogenase 6 (G6PDH)	27.3952	27.3127	27.2008	26.9188	-	-	-
Ca_15517	Gamma-glutamyl transpeptidase 4 (GGT4)	25.2328	25.3501	24.6821	25.5727	-	-	-
Ca_16508	6-phosphogluconate dehydrogenase (6PGDH)	31.3338	31.1715	31.5231	31.5516	-	-	-
Ca_18637	Dehydroascorbate reductase 2 (DHAR2)	26.6069	26.291	25.9766	27.076	-	1.11053	-
Ca_18820	Glucose-6-phosphate dehydrogenase 2 (G6PDH2)	28.2162	28.1957	28.581	28.5945	-	-	-
Ca_24310	Glutathione-disulfide reductase (GDR)	28.6029	28.876	29.3373	29.1552	-	-	-
Metabolites
		Co-expressed metabolites				Differentially abundant metabolites (DAMs)
		log2 relative amount				log2 fold change
	Metabolite name	DT(C)	DT(D)	DS(C)	DS(D)	DT(D/C)	DS(D/C)	DT(C)/DS(C)
	Cadaverine	2.467	3.048	2.937	4.127	-	1.75208	-
	L-Asparagine	3.602	4.013	3.98	1.25	-	-2.96251	-
	L-Leucine	0.757	0.935	1.048	0	-	-3.08746	-
	L-Threonine	1.471	2.449	1.962	1.518	-	-	-

## Sheet: Supplementary Tabel S10
Table S10. Summary of co-expressed genes, proteins and metabolites involved in glycolysis/gluconeogenesis pathway of drought-tolerant (DT) and drought-sensitive (DS) chickpea genotypes under control (C) and drought stress (D) conditions. Differential abundance of identified co-expressed genes, proteins and metabolites are shown. Differentially abundant transcripts (DATs), proteins (DAPs) and meta…
Genes
		Co-expressed genes				Differentially abundant transcripts (DATs)
		log2 FPKM				log2 fold change
Genes	Gene name	DT(C)	DT(D)	DS(C)	DS(D)	DT(D/C)	DS(D/C)	DT(C)/DS(C)
Ca_00102	Fructose 1,6-biphosphatase (FBPase)	6.03	4.7	4.13	3.83	-1.36213	-	1.91067
Ca_00374	Pyruvate decarboxylase-2 (PDC2)	7.49	7.32	8.55	6.77	-	-1.79032	-
Ca_00673	Phosphofructokinase (PFK)	6.17	6.38	6.15	5.24	-	-	-
Ca_02027	Galactose mutarotase-like (GALM-like)	5.47	4.95	5.93	5.43	-	-	-
Ca_02616	Triosephosphate isomerase (TPI)	10.32	10.76	10.78	10.06	-	-	-
Ca_03055	Lipoamide dehydrogenase 2 (LPD2)	7.42	7.84	7.67	7.06	-	-	-
Ca_03341	Aldehyde dehydrogenase 11A3 (ALDH11A3)	4.61	3.44	5.51	3.87	-1.25159	-1.70434	-
Ca_06556	Pyruvate kinase (PK)	4.19	4.64	4.25	3.76	-	-	-
Ca_06801	Pyruvate orthophosphate dikinase (PPDK)	3.58	3.83	3.72	3.08	-	-	-
Ca_08339	Phosphofructokinase 4 (PFK4)	3.33	3.93	2.86	3.47	-	-	-
Ca_09253	Phosphoglycerate mutase (PGAM)	6.98	5.8	7.19	6.73	-	-	-
Ca_11318	Glyceraldehyde-3-phosphate dehydrogenase C2 (GAPDHC2)	10.55	10.49	10.97	10.1	-	-	-
Ca_11524	Phosphoenolpyruvate carboxykinase 1 (PEPCK1)	6.75	7.99	6.12	6.49	1.24655	-	-
Ca_12631	Pyruvate kinase (PK)	7.63	7.51	8.45	7.38	-	-1.07499	-
Ca_14808	Phosphofructokinase (PFK)	7.09	6.86	7.72	7.02	-	-	-
Ca_15348	Galactose mutarotase-like (GALM-like)	3.38	3.1	2.48	2.89	-	-	-
Ca_15425	Fructose-bisphosphate aldolase 1 (FBA1)	3.24	4.22	3.79	4.5	1.06288	-	-
Ca_15426	Fructose-bisphosphate aldolase 2 (FBA2)	3.4	4.46	3.99	4.67	1.13717	-	-
Ca_18157	Phosphofructokinase 2 (PFK2)	3.03	3.89	3.39	4.24	-	-	-
Ca_22351	Aldehyde dehydrogenase 7B4 (ALDH7B4)	6.91	7.02	5.79	6.6	-	-	-
Ca_22673	Phosphoglycerate kinase (PGK)	9.19	9.57	9.82	9.12	-	-	-
Ca_25091	Pyruvate dehydrogenase complex E1 alpha subunit	7.38	7.48	7.36	6.63	-	-	-
Ca_27205	Aldolase	10.91	11.09	11.49	10.56	-	-	-
Proteins
		Co-expressed proteins				Differentially abundant proteins (DAPs)
		log2 abundance				log2 fold change
Proteins	Protein name	DT(C)	DT(D)	DS(C)	DS(D)	DT(D/C)	DS(D/C)	DT(C)/DS(C)
Ca_00374	Pyruvate decarboxylase-2	30.6684	28.9866	30.6949	29.0738	-1.70803	-1.60179	-
Ca_00673	Phosphofructokinase (PFK)	28.3517	27.916	27.8334	27.6438	-	-	-
Ca_00722	Triosephosphate isomerase (TPI)	29.1878	28.8379	29.1028	28.9209	-	-	-
Ca_00753	Pyruvate kinase (PK)	28.3198	28.0057	28.7859	28.4513	-	-	-
Ca_00761	Enolase (ENO)	33.1635	32.87	33.4587	33.1546	-	-	-
Ca_02027	Galactose mutarotase-like superfamily protein	25.3533	25.2357	26.9179	26.2824	-	-	-1.55368
Ca_02616	Triosephosphate isomerase (TPI)	32.7297	32.5865	32.8118	32.8071	-	-	-
Ca_02996	Acyl-activating enzyme 7 (AAE7)	26.2117	26.6358	25.9366	26.1911	-	-	-
Ca_03001	Lipoamide dehydrogenase 1	28.0738	28.2602	27.8271	27.7596	-	-	-
Ca_03055	Lipoamide dehydrogenase 2 (LPD2)	31.6448	31.5529	31.6274	31.4859	-	-	-
Ca_03341	Aldehyde dehydrogenase 11A3 (ALDH11A3)	25.5367	0	25.691	0	-28.5408	-28.6567	-
Ca_04408	Plastidic pyruvate kinase beta subunit 1	27.5603	27.0113	27.9027	27.3526	-	-	-
Ca_05041	Transketolase	25.6392	25.7665	25.7805	25.3861	-	-	-
Ca_05480	2-oxoacid dehydrogenases acyltransferase family protein	27.5609	27.7813	27.5822	27.2275	-	-	-
Ca_05550	Aldolase	30.6577	30.708	30.7252	30.5228	-	-	-
Ca_05924	Hexokinase 1 (HK)	27.9048	28.1387	28.0769	27.909	-	-	-
Ca_06556	Pyruvate kinase (PK)	0	25.5336	25.6748	0	28.5089	-28.6418	-28.6663
Ca_08270	Acetyl-CoA synthetase (ACS)	26.2551	26.2975	26.8578	26.4854	-	-	-
Ca_08401	Dihydrolipoamide acetyltransferase (Dlat)	27.8751	27.6034	27.9373	27.8747	-	-	-
Ca_08775	Glyceraldehyde-3-phosphate dehydrogenase C subunit 1	34.1772	34.0658	34.2573	34.1459	-	-	-
Ca_09253	Phosphoglycerate mutase (PGAM)	25.1485	24.0658	25.1596	25.1664	-1.10417	-	-
Ca_09526	Phosphoglycerate mutase, 2,3-bisphosphoglycerate-independent	33.0306	32.6882	33.0325	32.7385	-	-	-
Ca_09843	Transketolase	30.4304	30.3128	30.3689	30.21	-	-	-
Ca_10052	Dihydrolipoamide acetyltransferase, long form protein	30.3309	30.2835	30.2932	30.4059	-	-	-
Ca_10439	Phosphoglucomutase/phosphomannomutase family protein	31.4997	31.4091	31.6851	31.4849	-	-	-
Ca_10559	Glucose-6-phosphate isomerase (GPI)	30.006	29.6021	29.8492	29.7122	-	-	-
Ca_11318	Glyceraldehyde-3-phosphate dehydrogenase C2 (GAPDHC2)	32.924	32.3559	32.9424	32.4358	-	-	-
Ca_11524	Phosphoenolpyruvate carboxykinase 1 (PEPCK1)	26.047	26.8789	26.1681	26.7416	-	-	-
Ca_12631	Pyruvate kinase (PK)	29.9494	29.0311	29.9188	29.3023	-	-	-
Ca_13389	Histidine acid phosphatase (HAPase)	25.2084	24.894	23.8136	0	-	-26.7804	1.39401
Ca_14808	Phosphofructokinase (PFK)	29.9914	29.5824	30.2426	29.8291	-	-	-
Ca_15348	Galactose mutarotase-like (GALM-like)	0	25.1919	0	0	28.1681	-	-
Ca_22351	Aldehyde dehydrogenase 7B4 (ALDH7B4)	28.3078	28.5664	28.0601	28.1815	-	-	-
Ca_22673	Phosphoglycerate kinase (PGK)	33.4233	33.3258	33.6116	33.335	-	-	-
Ca_22679	Glyceraldehyde-3-phosphate dehydrogenase (G3PDH)	29.6584	29.538	29.619	29.284	-	-	-
Ca_25091	Pyruvate dehydrogenase complex E1 alpha subunit	30.3063	30.2322	30.2248	30.1621	-	-	-
Ca_25827	Enolase 1 (ENO1)	28.2806	28.0415	28.723	28.3811	-	-	-
Ca_27205	Aldolase	34.3129	34.127	34.3669	33.9915	-	-	-
Metabolites
		Co-expressed metabolites				Differentially abundant metabolites (DAMs)
		log2 relative amount				log2 fold change
	Metabolite name	DT(C)	DT(D)	DS(C)	DS(D)	DT(D/C)	DS(D/C)	DT(C)/DS(C)
	D-Glucose	1.739	1.395	1.811	3.568	-	2.41162	1.06
	D-Mannose	0.982	0.916	1.666	0	-	-4.01095	-
	D-Mannitol	0	0.748	1.128	0	2.56034	-3.21676	-2.94339
	Glycerol	5.273	5.944	6.754	2.416	-	-4.05784	-
	D-Allose	0.727	0.942871	1.607	1.03	-	-	-
	Sorbitol	3.979	3.931	4.778	2.256	-	-2.32565	-
