# Supplementary material for: Unravelling the molecular mechanism underlying drought stress response in chickpea via integrated multi-omics analysis
Source: Front Plant Sci. 2023 May 23;14:1156606. doi: 10.3389/fpls.2023.1156606 (PMC10242046; doi:10.3389/fpls.2023.1156606)
Supplement: Supplementary file 10 [file Table_11.xlsx]

## Sheet: primers
S.No.	Genes	Forward primer	Reverse primer
1	Ca_00102	ACTGCGTGGCAAGTACATTGTT	AACACCGCAATCAATGTTTGAG
2	Ca_03341	CTGATGCATTGGTTGAGAAAGTG	TCATTCTCAGGTGGTCCAACAC
3	Ca_04471	TTGGTTGGATTCATTCCTGATG	GGACAAATTCAAGCCATGCA
4	Ca_04504	GGTGTGTGAAGTGAGGGAACCT	CGCCATCTCGGGATTAGGA
5	Ca_04587	ACCAGACTCTTGATGCCAGTCA	GGATATCATTGAGAAGCTGTTGCA
6	Ca_04604	GTGATTCCGGTAGCGAAAGC	ACCAAACGGTGGTTTCATCTTC
7	Ca_04648	AGTGCATGGTTCGGTATTCCA	GGTAAACACTGGGACTCGTGTCT
8	Ca_07178	AGCTCAGCTGCTTAGTACATTTGATT	TTAGGCCGCCGTGTACCAT
9	Ca_10542	GGGCTTCTTCGACTCCATAGTACAT	CGACCCTCATCAGAGCTGTAAA
10	Ca_10604	GGATTATGGTTTTGCTTGTGAGTGT	CACTTTTACTCTCTCCATCATCATTCC
11	Ca_11524	GAGGATTGTATCAGCCAGAGCAT	GGGTGGGTCGGATACACATG
12	Ca_12001	GATCCTGTCACGCAAACAAGTG	GGCCCATCAAATTTACCAAGAG
13	Ca_12485	TGAGCAGCGATTGCAGTGAT	CAATTACTCGCACACCTCTTTGC
14	Ca_15425	GTCTCGTTCAGCTGCATACTACCA	TCACAACAGTACGCCATTTGG
15	Ca_15426	CAATGCTACATGCGGAAAGC	TGGCGATTAACTTCGGTGTTC
16	Ca_15492	CTTCAACTGATCAACATGTGGAGAGT	GGTGGCCATCCAACTATCTTTG
17	Ca_18637	GCTCATTCGTCAGCTTTCTGAA	CCAATGCTTGCTCTGTTCCA
